# Supplementary material for: A new species of Enteromius (Actinopterygii, Cyprinidae, Smiliogastrinae) from the Awash River, Ethiopia, and the re-establishment of E. akakianus
Source: Zookeys. 2020 Jan 13;902:107–50. doi: 10.3897/zookeys.902.39606 (PMC6978609; doi:10.3897/zookeys.902.39606)
Supplement: XML Treatment for Enteromius yardiensis [file zookeys.902.39606-treatment1.xml]

<!DOCTYPE tp:taxon-treatment
  PUBLIC "-//TaxonX//DTD Taxonomic Treatment Publishing DTD v0 20100105//EN" "tax-treatment-NSO.dtd">
<tp:taxon-treatment xmlns:tp="http://www.plazi.org/taxpub"><tp:treatment-meta><kwd-group><label>Taxon classification</label><kwd><named-content xmlns:xlink="http://www.w3.org/1999/xlink" content-type="kingdom">Animalia</named-content></kwd><kwd><named-content xmlns:xlink="http://www.w3.org/1999/xlink" content-type="order">Cypriniformes</named-content></kwd><kwd><named-content xmlns:xlink="http://www.w3.org/1999/xlink" content-type="family">Cyprinidae</named-content></kwd></kwd-group><mixed-citation publication-type="journal"><person-group><name><surname>Englmaier</surname><given-names>Gernot K.</given-names></name><name><surname>Tesfaye</surname><given-names>Genanaw</given-names></name><name><surname>Bogutskaya</surname><given-names>Nina G.</given-names></name></person-group><article-title>A new species of <italic><tp:taxon-name><tp:taxon-name-part taxon-name-part-type="genus" reg="Enteromius">Enteromius</tp:taxon-name-part></tp:taxon-name></italic> (<tp:taxon-name><tp:taxon-name-part taxon-name-part-type="class">Actinopterygii</tp:taxon-name-part></tp:taxon-name>, <tp:taxon-name><tp:taxon-name-part taxon-name-part-type="family">Cyprinidae</tp:taxon-name-part></tp:taxon-name>, <tp:taxon-name><tp:taxon-name-part taxon-name-part-type="family">Smiliogastrinae</tp:taxon-name-part></tp:taxon-name>) from the Awash River, Ethiopia, and the re-establishment of <italic><tp:taxon-name><tp:taxon-name-part taxon-name-part-type="genus" reg="Enteromius">E.</tp:taxon-name-part> <tp:taxon-name-part taxon-name-part-type="species" reg="akakianus">akakianus</tp:taxon-name-part></tp:taxon-name></italic></article-title><source>Zookeys</source><day>13</day><month>1</month><year>2020</year><volume>902</volume><fpage>107</fpage><lpage>150</lpage><pub-id pub-id-type="doi">10.3897/zookeys.902.39606</pub-id></mixed-citation></tp:treatment-meta><tp:nomenclature><tp:taxon-name><object-id xmlns:xlink="http://www.w3.org/1999/xlink" content-type="arpha" xlink:type="simple">FE1AF1B9-DF2A-5E02-8927-D1941BF282ED</object-id>
              <tp:taxon-name-part taxon-name-part-type="genus" reg="Enteromius">Enteromius</tp:taxon-name-part>
              <tp:taxon-name-part taxon-name-part-type="species" reg="yardiensis">yardiensis</tp:taxon-name-part>
              <object-id xmlns:xlink="http://www.w3.org/1999/xlink" content-type="zoobank" xlink:type="simple">http://zoobank.org/444F1EDC-BA2C-4922-B8DE-0396EB6A343C</object-id>
            </tp:taxon-name><tp:taxon-status xmlns:xlink="http://www.w3.org/1999/xlink" xlink:type="simple">sp. nov.</tp:taxon-status><xref ref-type="fig" rid="F6">Figs 6</xref><xref ref-type="fig" rid="F7">, 7</xref><xref ref-type="fig" rid="F8">, 8</xref><xref ref-type="fig" rid="F9">, 9A</xref><xref ref-type="fig" rid="F10">, 10A</xref></tp:nomenclature><tp:treatment-sec sec-type="material" id="SECID0E4QBG"><title>Material examined.</title><p><bold>Holotype</bold> (Fig. <xref ref-type="fig" rid="F6">6A</xref>). <named-content xmlns:xlink="http://www.w3.org/1999/xlink" content-type="dwc:institutional_code" xlink:type="simple">BMNH</named-content> 2018.10.10.1, holotype, 40.2 mm SL (voucher specimen for <abbrev xmlns:xlink="http://www.w3.org/1999/xlink" xlink:title="cytochrome c oxidase subunit 1" id="ABBRID0EORBG" xlink:type="simple">CO1</abbrev>: MN747019), side channel of the Awash River at Kada Bada, north of the bridge on the way to Herto Bouri (site 2; <named-content xmlns:xlink="http://www.w3.org/1999/xlink" content-type="dwc:verbatimCoordinates" xlink:type="simple"><named-content content-type="geo-json" specific-use="{&#34;type&#34;:&#34;Point&#34;,&#34;coordinates&#34;:[40.578611,10.231389]}" id="NCID0EVRBG" xlink:type="simple">10°13'53"N, 40°34'43"E</named-content></named-content>; 565 m a.s.l.), Afar Region, Ethiopia, 28.01.2018, coll. G.K. Englmaier, G. Tesfaye, P. Meulenbroek and H. Waidbacher.</p><fig id="F6" position="float" orientation="portrait"><object-id xmlns:xlink="http://www.w3.org/1999/xlink" content-type="doi" xlink:type="simple">10.3897/zookeys.902.39606.figure6</object-id><object-id xmlns:xlink="http://www.w3.org/1999/xlink" content-type="zenodo_dep_id" xlink:type="simple">3614263</object-id><object-id xmlns:xlink="http://www.w3.org/1999/xlink" content-type="arpha" xlink:type="simple">63EED703-1D73-5745-AA14-9716D839883A</object-id><label>Figure 6.</label><caption><p>General appearance of <italic><tp:taxon-name><tp:taxon-name-part taxon-name-part-type="genus" reg="Enteromius">Enteromius</tp:taxon-name-part> <tp:taxon-name-part taxon-name-part-type="species" reg="yardiensis">yardiensis</tp:taxon-name-part></tp:taxon-name></italic> sp. nov. <bold>A</bold> holotype, <named-content xmlns:xlink="http://www.w3.org/1999/xlink" content-type="dwc:institutional_code" xlink:type="simple">BMNH</named-content> 2019.10.10.1, side channel of Awash R. at Kada Bada (site 2), 40.2 mm SL, The Trustees of the Natural History Museum, London <bold>B</bold> longest paratype, <named-content xmlns:xlink="http://www.w3.org/1999/xlink" content-type="dwc:institutional_code" xlink:type="simple">NMW</named-content> 99642, Lake Gamari (site 5), 52.8 mm SL.</p></caption><graphic xmlns:xlink="http://www.w3.org/1999/xlink" xlink:href="zookeys-902-107-g006.jpg" position="float" orientation="portrait" xlink:type="simple" id="oo_370919.jpg"><uri content-type="original_file" xlink:type="simple">https://binary.pensoft.net/fig/370919</uri></graphic></fig><p><bold>Paratypes</bold>. <named-content xmlns:xlink="http://www.w3.org/1999/xlink" content-type="dwc:institutional_code" xlink:type="simple">BMNH</named-content> 2018.10.10.2–4, 3, 35.6–38.8 mm SL, same date and locality as holotype. <named-content xmlns:xlink="http://www.w3.org/1999/xlink" content-type="dwc:institutional_code" xlink:type="simple">BMNH</named-content> 2018.10.10.5–24, 20, 17.9–26.2 mm SL, same date and locality as holotype. <named-content xmlns:xlink="http://www.w3.org/1999/xlink" content-type="dwc:institutional_code" xlink:type="simple">NMW</named-content> 99232, 1, 34.1 mm SL, same locality as holotype, 21.05.2018, coll. G.K. Englmaier and G. Tesfaye. <named-content xmlns:xlink="http://www.w3.org/1999/xlink" content-type="dwc:institutional_code" xlink:type="simple">NMW</named-content> 99233, 18, 23.1–41.0 mm SL, same date and locality as <named-content xmlns:xlink="http://www.w3.org/1999/xlink" content-type="dwc:institutional_code" xlink:type="simple">NMW</named-content> 99232. <named-content xmlns:xlink="http://www.w3.org/1999/xlink" content-type="dwc:institutional_code" xlink:type="simple">NMW</named-content> 99234, 16, 24.9–31.2 mm SL, four voucher specimens for <abbrev xmlns:xlink="http://www.w3.org/1999/xlink" xlink:title="cytochrome c oxidase subunit 1" id="ABBRID0ECUBG" xlink:type="simple">CO1</abbrev> (MN747015, 29.5 mm SL; MN747016, 27.2 mm SL; MN747017, 24.3 mm SL; and MN747018, 22.8 mm SL), two vouchers for <abbrev xmlns:xlink="http://www.w3.org/1999/xlink" xlink:title="cytochrome b" id="ABBRID0EGUBG" xlink:type="simple">cytb</abbrev> (MN747022, 29.5 mm SL; and MN747023, 27.2 mm SL) and three C&amp;S specimens in a separate jar (23.4–29.0 mm SL), all same date and locality as holotype. <named-content xmlns:xlink="http://www.w3.org/1999/xlink" content-type="dwc:institutional_code" xlink:type="simple">NMW</named-content> 99235, 21, 17.4–24.1 mm SL, same date and locality as holotype. <named-content xmlns:xlink="http://www.w3.org/1999/xlink" content-type="dwc:institutional_code" xlink:type="simple">NMW</named-content> 99259, 13, 24.4–33.4 mm SL, three C&amp;S specimens in a separate jar (25.6–37.6 mm SL), same date and locality as <named-content xmlns:xlink="http://www.w3.org/1999/xlink" content-type="dwc:institutional_code" xlink:type="simple">NMW</named-content> 99232. <named-content xmlns:xlink="http://www.w3.org/1999/xlink" content-type="dwc:institutional_code" xlink:type="simple">NMW</named-content> 99487, 25, 20.4–42.2 mm SL, Awash River at Aditu [Adayitu], downstream of the bridge (site 3; <named-content xmlns:xlink="http://www.w3.org/1999/xlink" content-type="dwc:verbatimCoordinates" xlink:type="simple"><named-content content-type="geo-json" specific-use="{&#34;type&#34;:&#34;Point&#34;,&#34;coordinates&#34;:[40.764444,11.129444]}" id="NCID0EBVBG" xlink:type="simple">11°7'46"N, 40°45'52"E</named-content></named-content>; 465 m a.s.l.), Afar Region, Ethiopia, 12.03.2019, coll. G.K. Englmaier, G. Tesfaye, P. Meulenbroek and H. Waidbacher. <named-content xmlns:xlink="http://www.w3.org/1999/xlink" content-type="dwc:institutional_code" xlink:type="simple">NMW</named-content> 99488, 13, 20.9–32.6 mm SL, two voucher specimens for <abbrev xmlns:xlink="http://www.w3.org/1999/xlink" xlink:title="cytochrome b" id="ABBRID0ELVBG" xlink:type="simple">cytb</abbrev> (MN747024, 32.9 mm SL; and MN747025, 28.4 mm SL), same date and locality as <named-content xmlns:xlink="http://www.w3.org/1999/xlink" content-type="dwc:institutional_code" xlink:type="simple">NMW</named-content> 99487. <named-content xmlns:xlink="http://www.w3.org/1999/xlink" content-type="dwc:institutional_code" xlink:type="simple">NMW</named-content> 99493, 17, 26.2–33.8 mm SL, Awash River at Dubti (site 4; <named-content xmlns:xlink="http://www.w3.org/1999/xlink" content-type="dwc:verbatimCoordinates" xlink:type="simple"><named-content content-type="geo-json" specific-use="{&#34;type&#34;:&#34;Point&#34;,&#34;coordinates&#34;:[41.122778,11.697222]}" id="NCID0E3VBG" xlink:type="simple">11°41'50"N, 41°7'22"E</named-content></named-content>; 375 m a.s.l.), Afar Region, Ethiopia, 13.03.2019, coll. G.K. Englmaier, G. Tesfaye, P. Meulenbroek and H. Waidbacher. <named-content xmlns:xlink="http://www.w3.org/1999/xlink" content-type="dwc:institutional_code" xlink:type="simple">NMW</named-content> 99494, 8, 17.2–33.9 mm SL, two voucher specimens for <abbrev xmlns:xlink="http://www.w3.org/1999/xlink" xlink:title="cytochrome b" id="ABBRID0EGWBG" xlink:type="simple">cytb</abbrev> (MN747026, 41.0 mm SL; and MN747027, 42.8 mm SL) same date and locality as <named-content xmlns:xlink="http://www.w3.org/1999/xlink" content-type="dwc:institutional_code" xlink:type="simple">NMW</named-content> 99493. <named-content xmlns:xlink="http://www.w3.org/1999/xlink" content-type="dwc:institutional_code" xlink:type="simple">NMW</named-content> 99500, 4, 8.0–22.2 mm SL, western shore of Lake Gamari (site 5; <named-content xmlns:xlink="http://www.w3.org/1999/xlink" content-type="dwc:verbatimCoordinates" xlink:type="simple"><named-content content-type="geo-json" specific-use="{&#34;type&#34;:&#34;Point&#34;,&#34;coordinates&#34;:[41.649167,11.515000]}" id="NCID0EXWBG" xlink:type="simple">11°30'54"N, 41°38'57"E</named-content></named-content>; 342 m a.s.l.), Afar Region, Ethiopia, 14.03.2019, coll. G.K. Englmaier, G. Tesfaye, P. Meulenbroek and H. Waidbacher. <named-content xmlns:xlink="http://www.w3.org/1999/xlink" content-type="dwc:institutional_code" xlink:type="simple">NMW</named-content> 99501, 5, 8.9–23.2 mm SL, two voucher specimens for <abbrev xmlns:xlink="http://www.w3.org/1999/xlink" xlink:title="cytochrome b" id="ABBRID0EBXBG" xlink:type="simple">cytb</abbrev> (MN747028, 36.5 mm SL; and MN747029, 43.1 mm SL), same date and locality as <named-content xmlns:xlink="http://www.w3.org/1999/xlink" content-type="dwc:institutional_code" xlink:type="simple">NMW</named-content> 99500. <named-content xmlns:xlink="http://www.w3.org/1999/xlink" content-type="dwc:institutional_code" xlink:type="simple">NMW</named-content> 99639, 1, 28.7 mm SL, eastern shore of Lake Yardi (site 1; <named-content xmlns:xlink="http://www.w3.org/1999/xlink" content-type="dwc:verbatimCoordinates" xlink:type="simple"><named-content content-type="geo-json" specific-use="{&#34;type&#34;:&#34;Point&#34;,&#34;coordinates&#34;:[40.545556,10.244722]}" id="NCID0ESXBG" xlink:type="simple">10°14'41"N, 40°32'44"E</named-content></named-content>; 565 m a.s.l.), Afar Region, Ethiopia, 21.05.2018, coll. G.K. Englmaier and G. Tesfaye. <named-content xmlns:xlink="http://www.w3.org/1999/xlink" content-type="dwc:institutional_code" xlink:type="simple">NMW</named-content> 99640, 5, 30.3–42.9 mm SL, same date and locality as <named-content xmlns:xlink="http://www.w3.org/1999/xlink" content-type="dwc:institutional_code" xlink:type="simple">NMW</named-content> 99487. <named-content xmlns:xlink="http://www.w3.org/1999/xlink" content-type="dwc:institutional_code" xlink:type="simple">NMW</named-content> 99641, 8, 31.9–46.7 mm SL, same date and locality as <named-content xmlns:xlink="http://www.w3.org/1999/xlink" content-type="dwc:institutional_code" xlink:type="simple">NMW</named-content> 99493. <named-content xmlns:xlink="http://www.w3.org/1999/xlink" content-type="dwc:institutional_code" xlink:type="simple">NMW</named-content> 99642, 2, 25.6–52.9 mm SL, same date and locality as <named-content xmlns:xlink="http://www.w3.org/1999/xlink" content-type="dwc:institutional_code" xlink:type="simple">NMW</named-content> 996500.</p></tp:treatment-sec><tp:treatment-sec sec-type="diagnosis" id="SECID0EVYBG"><title>Diagnosis.</title><p><italic><tp:taxon-name><tp:taxon-name-part taxon-name-part-type="genus" reg="Enteromius">Enteromius</tp:taxon-name-part> <tp:taxon-name-part taxon-name-part-type="species" reg="yardiensis">yardiensis</tp:taxon-name-part></tp:taxon-name></italic> sp. nov. belongs to a phenotypic group characterised by small size and the last unbranched dorsal-fin ray thickened and serrated. The new species is readily distinguished from its Ethiopian congeners by three unique specialisations: the absence of the anterior barbel, the absence of the medial branch of the supraorbital cephalic canal and few, 1–3, commonly two, scale rows between lateral line and anus. It further differs by posterior barbel usually shorter than half eye diameter; eye large, its diameter 24–34 % HL; snout short and pointed; lateral line complete and strongly curved; scales in the lateral series 32–35; few transversal scale rows between lateral line and pelvic-fin base (1–3); scale rows between dorsal- and pelvic-fin origins 7–10; often four unbranched dorsal-fin rays; few branched pectoral-fin rays, commonly 12 or 13; 17 or 18 abdominal vertebrae; 10–12 predorsal abdominal vertebrae; and 6–9 vertebrae between first pterygiophores of dorsal and anal fins.</p></tp:treatment-sec><tp:treatment-sec sec-type="description" id="SECID0EGZBG"><title>Description.</title><p>Morphometric and meristic characters of the holotype are in Tables <xref ref-type="table" rid="T2">2</xref>, <xref ref-type="table" rid="T4">4</xref>–<xref ref-type="table" rid="T5">5</xref>. The general appearance of <italic><tp:taxon-name><tp:taxon-name-part taxon-name-part-type="genus" reg="Enteromius">E.</tp:taxon-name-part> <tp:taxon-name-part taxon-name-part-type="species" reg="yardiensis">yardiensis</tp:taxon-name-part></tp:taxon-name></italic> is shown in Figs <xref ref-type="fig" rid="F6">6</xref>, <xref ref-type="fig" rid="F7">7</xref>, dorsal fin in Fig. <xref ref-type="fig" rid="F8">8</xref>, sensory canals in Fig. <xref ref-type="fig" rid="F9">9A</xref>, axial skeleton in Fig. <xref ref-type="fig" rid="F10">10A</xref> and relative measurements of the holotype and paratypes are given in Table <xref ref-type="table" rid="T2">2</xref> and Suppl. material <xref ref-type="supplementary-material" rid="S1">1</xref>, Table S3. Variations in 14 meristic characters and numerically coded types of posterior barbel length are provided in Table <xref ref-type="table" rid="T4">4</xref>, and data on the number of serrae on last unbranched dorsal-fin ray in Table <xref ref-type="table" rid="T5">5</xref>.</p><table-wrap id="T2" position="float" orientation="portrait"><label>Table 2.</label><caption><p>Morphometrics of <italic><tp:taxon-name><tp:taxon-name-part taxon-name-part-type="genus" reg="Enteromius">Enteromius</tp:taxon-name-part> <tp:taxon-name-part taxon-name-part-type="species" reg="yardiensis">yardiensis</tp:taxon-name-part></tp:taxon-name></italic> sp. nov.; holotype, <named-content xmlns:xlink="http://www.w3.org/1999/xlink" content-type="dwc:institutional_code" xlink:type="simple">BMNH</named-content> 2018.10.10.1 (in separate column); paratypes, <named-content xmlns:xlink="http://www.w3.org/1999/xlink" content-type="dwc:institutional_code" xlink:type="simple">BMNH</named-content> 2018.10.10.2–4, <named-content xmlns:xlink="http://www.w3.org/1999/xlink" content-type="dwc:institutional_code" xlink:type="simple">NMW</named-content> 99232, <named-content xmlns:xlink="http://www.w3.org/1999/xlink" content-type="dwc:institutional_code" xlink:type="simple">NMW</named-content> 99233, <named-content xmlns:xlink="http://www.w3.org/1999/xlink" content-type="dwc:institutional_code" xlink:type="simple">NMW</named-content> 99639, <named-content xmlns:xlink="http://www.w3.org/1999/xlink" content-type="dwc:institutional_code" xlink:type="simple">NMW</named-content> 99640, <named-content xmlns:xlink="http://www.w3.org/1999/xlink" content-type="dwc:institutional_code" xlink:type="simple">NMW</named-content> 99641, <named-content xmlns:xlink="http://www.w3.org/1999/xlink" content-type="dwc:institutional_code" xlink:type="simple">NMW</named-content> 99642.</p></caption><table id="TID0EBFCI" rules="all"><tbody><tr><th rowspan="2" colspan="1">Measurements</th><th rowspan="2" colspan="1"><named-content xmlns:xlink="http://www.w3.org/1999/xlink" content-type="dwc:institutional_code" xlink:type="simple">BMNH</named-content> 2018.10.10.2–4, holotype</th><th rowspan="1" colspan="5">holotype and paratypes</th></tr><tr><th rowspan="1" colspan="1">n</th><th rowspan="1" colspan="1">Min</th><th rowspan="1" colspan="1">Max</th><th rowspan="1" colspan="1">Mean</th><th rowspan="1" colspan="1">S.D.</th></tr><tr><td rowspan="1" colspan="1">SL, mm</td><td rowspan="1" colspan="1">52.80</td><td rowspan="1" colspan="1">69</td><td rowspan="1" colspan="1">17.9</td><td rowspan="1" colspan="1">52.80</td><td rowspan="1" colspan="1">30.5</td><td rowspan="1" colspan="1">7.1</td></tr><tr><td rowspan="1" colspan="1">Body depth at pelvic-fin origin (% SL)</td><td rowspan="1" colspan="1">28.4</td><td rowspan="1" colspan="1">39</td><td rowspan="1" colspan="1">23.5</td><td rowspan="1" colspan="1">28.4</td><td rowspan="1" colspan="1">26.1</td><td rowspan="1" colspan="1">1.4</td></tr><tr><td rowspan="1" colspan="1">Minimum caudal-peduncle depth (% SL)</td><td rowspan="1" colspan="1">12.2</td><td rowspan="1" colspan="1">39</td><td rowspan="1" colspan="1">10.4</td><td rowspan="1" colspan="1">12.9</td><td rowspan="1" colspan="1">11.8</td><td rowspan="1" colspan="1">0.5</td></tr><tr><td rowspan="1" colspan="1">Minimum caudal-peduncle depth (% caudal-peduncle length)</td><td rowspan="1" colspan="1">54.0</td><td rowspan="1" colspan="1">39</td><td rowspan="1" colspan="1">45.3</td><td rowspan="1" colspan="1">59.1</td><td rowspan="1" colspan="1">52.7</td><td rowspan="1" colspan="1">3.1</td></tr><tr><td rowspan="1" colspan="1">Maximum caudal-peduncle depth (% SL)</td><td rowspan="1" colspan="1">14.8</td><td rowspan="1" colspan="1">39</td><td rowspan="1" colspan="1">11.8</td><td rowspan="1" colspan="1">15.2</td><td rowspan="1" colspan="1">14.0</td><td rowspan="1" colspan="1">0.8</td></tr><tr><td rowspan="1" colspan="1">Maximum caudal-peduncle depth (% caudal-peduncle length)</td><td rowspan="1" colspan="1">65.7</td><td rowspan="1" colspan="1">39</td><td rowspan="1" colspan="1">50.1</td><td rowspan="1" colspan="1">68.7</td><td rowspan="1" colspan="1">62.0</td><td rowspan="1" colspan="1">4.0</td></tr><tr><td rowspan="1" colspan="1">Predorsal length (% SL)</td><td rowspan="1" colspan="1">55.5</td><td rowspan="1" colspan="1">39</td><td rowspan="1" colspan="1">53.0</td><td rowspan="1" colspan="1">58.1</td><td rowspan="1" colspan="1">55.7</td><td rowspan="1" colspan="1">1.4</td></tr><tr><td rowspan="1" colspan="1">Prepelvic length (% SL)</td><td rowspan="1" colspan="1">48.3</td><td rowspan="1" colspan="1">39</td><td rowspan="1" colspan="1">47.6</td><td rowspan="1" colspan="1">51.1</td><td rowspan="1" colspan="1">49.3</td><td rowspan="1" colspan="1">0.9</td></tr><tr><td rowspan="1" colspan="1">Preanal length (% SL)</td><td rowspan="1" colspan="1">67.4</td><td rowspan="1" colspan="1">39</td><td rowspan="1" colspan="1">67.4</td><td rowspan="1" colspan="1">71.6</td><td rowspan="1" colspan="1">69.8</td><td rowspan="1" colspan="1">0.9</td></tr><tr><td rowspan="1" colspan="1">Pectoral – pelvic Euclidean distance (% SL)</td><td rowspan="1" colspan="1">22.6</td><td rowspan="1" colspan="1">39</td><td rowspan="1" colspan="1">19.7</td><td rowspan="1" colspan="1">23.3</td><td rowspan="1" colspan="1">21.2</td><td rowspan="1" colspan="1">1.0</td></tr><tr><td rowspan="1" colspan="1">Pelvic – anal Euclidean distance (% SL)</td><td rowspan="1" colspan="1">21.3</td><td rowspan="1" colspan="1">39</td><td rowspan="1" colspan="1">18.8</td><td rowspan="1" colspan="1">23.2</td><td rowspan="1" colspan="1">21.3</td><td rowspan="1" colspan="1">1.0</td></tr><tr><td rowspan="1" colspan="1">Caudal-peduncle length (% SL)</td><td rowspan="1" colspan="1">22.6</td><td rowspan="1" colspan="1">39</td><td rowspan="1" colspan="1">21.0</td><td rowspan="1" colspan="1">24.5</td><td rowspan="1" colspan="1">22.5</td><td rowspan="1" colspan="1">1.0</td></tr><tr><td rowspan="1" colspan="1">Dorsal-fin depth (% SL)</td><td rowspan="1" colspan="1">27.6</td><td rowspan="1" colspan="1">39</td><td rowspan="1" colspan="1">22.3</td><td rowspan="1" colspan="1">31.3</td><td rowspan="1" colspan="1">28.0</td><td rowspan="1" colspan="1">1.6</td></tr><tr><td rowspan="1" colspan="1">Dorsal-fin depth (% HL)</td><td rowspan="1" colspan="1">100.4</td><td rowspan="1" colspan="1">39</td><td rowspan="1" colspan="1">76.9</td><td rowspan="1" colspan="1">113.2</td><td rowspan="1" colspan="1">99.8</td><td rowspan="1" colspan="1">7.0</td></tr><tr><td rowspan="1" colspan="1">Length of last unbranched dorsal-fin ray excluding the segmented part (% SL)</td><td rowspan="1" colspan="1">24.1</td><td rowspan="1" colspan="1">39</td><td rowspan="1" colspan="1">18.3</td><td rowspan="1" colspan="1">24.2</td><td rowspan="1" colspan="1">21.6</td><td rowspan="1" colspan="1">1.6</td></tr><tr><td rowspan="1" colspan="1">Length of last unbranched dorsal-fin ray including the segmented part (% SL)</td><td rowspan="1" colspan="1">0.0</td><td rowspan="1" colspan="1">16</td><td rowspan="1" colspan="1">23.4</td><td rowspan="1" colspan="1">26.7</td><td rowspan="1" colspan="1">25.3</td><td rowspan="1" colspan="1">1.1</td></tr><tr><td rowspan="1" colspan="1">Anal-fin depth (% SL)</td><td rowspan="1" colspan="1">18.4</td><td rowspan="1" colspan="1">39</td><td rowspan="1" colspan="1">16.7</td><td rowspan="1" colspan="1">20.5</td><td rowspan="1" colspan="1">19.1</td><td rowspan="1" colspan="1">0.8</td></tr><tr><td rowspan="1" colspan="1">Pectoral-fin length (% SL)</td><td rowspan="1" colspan="1">20.2</td><td rowspan="1" colspan="1">39</td><td rowspan="1" colspan="1">16.4</td><td rowspan="1" colspan="1">20.8</td><td rowspan="1" colspan="1">19.3</td><td rowspan="1" colspan="1">0.9</td></tr><tr><td rowspan="1" colspan="1">Pectoral-fin length (% pectoral – pelvic Euclidean distance)</td><td rowspan="1" colspan="1">89.4</td><td rowspan="1" colspan="1">39</td><td rowspan="1" colspan="1">81.7</td><td rowspan="1" colspan="1">101.7</td><td rowspan="1" colspan="1">90.9</td><td rowspan="1" colspan="1">5.1</td></tr><tr><td rowspan="1" colspan="1">Pelvic-fin length (% SL)</td><td rowspan="1" colspan="1">19.9</td><td rowspan="1" colspan="1">39</td><td rowspan="1" colspan="1">17.7</td><td rowspan="1" colspan="1">21.0</td><td rowspan="1" colspan="1">19.3</td><td rowspan="1" colspan="1">0.9</td></tr><tr><td rowspan="1" colspan="1">Pelvic-fin length (% pelvic – anal Euclidean distance)</td><td rowspan="1" colspan="1">93.2</td><td rowspan="1" colspan="1">39</td><td rowspan="1" colspan="1">81.8</td><td rowspan="1" colspan="1">101.6</td><td rowspan="1" colspan="1">90.6</td><td rowspan="1" colspan="1">5.1</td></tr><tr><td rowspan="1" colspan="1">Pelvic-splint length (% pelvic-fin length)</td><td rowspan="1" colspan="1">21.4</td><td rowspan="1" colspan="1">39</td><td rowspan="1" colspan="1">13.2</td><td rowspan="1" colspan="1">31.8</td><td rowspan="1" colspan="1">21.6</td><td rowspan="1" colspan="1">3.2</td></tr><tr><td rowspan="1" colspan="1">Head length (% SL)</td><td rowspan="1" colspan="1">27.4</td><td rowspan="1" colspan="1">39</td><td rowspan="1" colspan="1">25.5</td><td rowspan="1" colspan="1">31.5</td><td rowspan="1" colspan="1">28.1</td><td rowspan="1" colspan="1">1.5</td></tr><tr><td rowspan="1" colspan="1">Head length (% body depth at pelvic-fin origin)</td><td rowspan="1" colspan="1">96.5</td><td rowspan="1" colspan="1">39</td><td rowspan="1" colspan="1">94.5</td><td rowspan="1" colspan="1">131.5</td><td rowspan="1" colspan="1">108.1</td><td rowspan="1" colspan="1">7.4</td></tr><tr><td rowspan="1" colspan="1">Head depth at nape (% SL)</td><td rowspan="1" colspan="1">18.8</td><td rowspan="1" colspan="1">39</td><td rowspan="1" colspan="1">17.7</td><td rowspan="1" colspan="1">21.8</td><td rowspan="1" colspan="1">19.5</td><td rowspan="1" colspan="1">1.0</td></tr><tr><td rowspan="1" colspan="1">Head depth at nape (% HL)</td><td rowspan="1" colspan="1">68.6</td><td rowspan="1" colspan="1">39</td><td rowspan="1" colspan="1">62.9</td><td rowspan="1" colspan="1">75.9</td><td rowspan="1" colspan="1">69.4</td><td rowspan="1" colspan="1">3.1</td></tr><tr><td rowspan="1" colspan="1">Head depth at posterior eye margin (% SL)</td><td rowspan="1" colspan="1">16.2</td><td rowspan="1" colspan="1">39</td><td rowspan="1" colspan="1">15.8</td><td rowspan="1" colspan="1">20.5</td><td rowspan="1" colspan="1">17.7</td><td rowspan="1" colspan="1">1.1</td></tr><tr><td rowspan="1" colspan="1">Head depth at posterior eye margin (% HL)</td><td rowspan="1" colspan="1">59.1</td><td rowspan="1" colspan="1">39</td><td rowspan="1" colspan="1">57.9</td><td rowspan="1" colspan="1">72.6</td><td rowspan="1" colspan="1">63.1</td><td rowspan="1" colspan="1">3.4</td></tr><tr><td rowspan="1" colspan="1">Head width (% SL)</td><td rowspan="1" colspan="1">14.8</td><td rowspan="1" colspan="1">39</td><td rowspan="1" colspan="1">12.6</td><td rowspan="1" colspan="1">17.4</td><td rowspan="1" colspan="1">14.9</td><td rowspan="1" colspan="1">1.3</td></tr><tr><td rowspan="1" colspan="1">Head width (% HL)</td><td rowspan="1" colspan="1">54.1</td><td rowspan="1" colspan="1">39</td><td rowspan="1" colspan="1">46.2</td><td rowspan="1" colspan="1">65.3</td><td rowspan="1" colspan="1">53.0</td><td rowspan="1" colspan="1">3.4</td></tr><tr><td rowspan="1" colspan="1">Snout length (% SL)</td><td rowspan="1" colspan="1">7.3</td><td rowspan="1" colspan="1">39</td><td rowspan="1" colspan="1">6.1</td><td rowspan="1" colspan="1">7.7</td><td rowspan="1" colspan="1">6.7</td><td rowspan="1" colspan="1">0.4</td></tr><tr><td rowspan="1" colspan="1">Snout length (% HL)</td><td rowspan="1" colspan="1">26.6</td><td rowspan="1" colspan="1">39</td><td rowspan="1" colspan="1">20.8</td><td rowspan="1" colspan="1">26.7</td><td rowspan="1" colspan="1">24.0</td><td rowspan="1" colspan="1">1.5</td></tr><tr><td rowspan="1" colspan="1">Eye horizontal diameter (% SL)</td><td rowspan="1" colspan="1">6.4</td><td rowspan="1" colspan="1">39</td><td rowspan="1" colspan="1">6.4</td><td rowspan="1" colspan="1">10.1</td><td rowspan="1" colspan="1">8.1</td><td rowspan="1" colspan="1">0.9</td></tr><tr><td rowspan="1" colspan="1">Eye horizontal diameter (% HL)</td><td rowspan="1" colspan="1">23.5</td><td rowspan="1" colspan="1">39</td><td rowspan="1" colspan="1">23.5</td><td rowspan="1" colspan="1">33.6</td><td rowspan="1" colspan="1">28.8</td><td rowspan="1" colspan="1">2.2</td></tr><tr><td rowspan="1" colspan="1">Eye horizontal diameter (% interorbital width with skin fold)</td><td rowspan="1" colspan="1">63.3</td><td rowspan="1" colspan="1">39</td><td rowspan="1" colspan="1">63.3</td><td rowspan="1" colspan="1">93.1</td><td rowspan="1" colspan="1">78.1</td><td rowspan="1" colspan="1">6.6</td></tr><tr><td rowspan="1" colspan="1">Interorbital width with skin fold (% SL)</td><td rowspan="1" colspan="1">10.2</td><td rowspan="1" colspan="1">39</td><td rowspan="1" colspan="1">9.3</td><td rowspan="1" colspan="1">11.8</td><td rowspan="1" colspan="1">10.4</td><td rowspan="1" colspan="1">0.6</td></tr><tr><td rowspan="1" colspan="1">Interorbital width with skin fold (% HL)</td><td rowspan="1" colspan="1">37.1</td><td rowspan="1" colspan="1">39</td><td rowspan="1" colspan="1">33.2</td><td rowspan="1" colspan="1">40.4</td><td rowspan="1" colspan="1">36.9</td><td rowspan="1" colspan="1">1.5</td></tr><tr><td rowspan="1" colspan="1">Interorbital width between frontal margins (% SL)</td><td rowspan="1" colspan="1">6.6</td><td rowspan="1" colspan="1">39</td><td rowspan="1" colspan="1">4.9</td><td rowspan="1" colspan="1">8.7</td><td rowspan="1" colspan="1">6.2</td><td rowspan="1" colspan="1">0.9</td></tr><tr><td rowspan="1" colspan="1">Interorbital width between frontal margins (% HL)</td><td rowspan="1" colspan="1">24.2</td><td rowspan="1" colspan="1">39</td><td rowspan="1" colspan="1">17.1</td><td rowspan="1" colspan="1">29.4</td><td rowspan="1" colspan="1">22.2</td><td rowspan="1" colspan="1">3.8</td></tr><tr><td rowspan="1" colspan="1">Lower-jaw length (% SL)</td><td rowspan="1" colspan="1">9.6</td><td rowspan="1" colspan="1">39</td><td rowspan="1" colspan="1">8.1</td><td rowspan="1" colspan="1">10.1</td><td rowspan="1" colspan="1">9.2</td><td rowspan="1" colspan="1">0.4</td></tr><tr><td rowspan="1" colspan="1">Lower-jaw length (% HL)</td><td rowspan="1" colspan="1">35.0</td><td rowspan="1" colspan="1">39</td><td rowspan="1" colspan="1">29.6</td><td rowspan="1" colspan="1">36.1</td><td rowspan="1" colspan="1">32.9</td><td rowspan="1" colspan="1">1.5</td></tr><tr><td rowspan="1" colspan="1">Lower-jaw length (% interorbital width with skin fold)</td><td rowspan="1" colspan="1">94.3</td><td rowspan="1" colspan="1">39</td><td rowspan="1" colspan="1">79.4</td><td rowspan="1" colspan="1">97.2</td><td rowspan="1" colspan="1">89.2</td><td rowspan="1" colspan="1">4.8</td></tr><tr><td rowspan="1" colspan="1">Lower-jaw length (% operculum depth)</td><td rowspan="1" colspan="1">85.9</td><td rowspan="1" colspan="1">39</td><td rowspan="1" colspan="1">71.2</td><td rowspan="1" colspan="1">91.2</td><td rowspan="1" colspan="1">80.5</td><td rowspan="1" colspan="1">4.9</td></tr><tr><td rowspan="1" colspan="1">Lower-jaw length (% maximum cranium width)</td><td rowspan="1" colspan="1">81.6</td><td rowspan="1" colspan="1">39</td><td rowspan="1" colspan="1">66.5</td><td rowspan="1" colspan="1">81.6</td><td rowspan="1" colspan="1">74.6</td><td rowspan="1" colspan="1">3.5</td></tr><tr><td rowspan="1" colspan="1">Operculum depth (% SL)</td><td rowspan="1" colspan="1">11.2</td><td rowspan="1" colspan="1">39</td><td rowspan="1" colspan="1">10.1</td><td rowspan="1" colspan="1">13.4</td><td rowspan="1" colspan="1">11.5</td><td rowspan="1" colspan="1">0.8</td></tr><tr><td rowspan="1" colspan="1">Operculum depth (% HL)</td><td rowspan="1" colspan="1">40.8</td><td rowspan="1" colspan="1">39</td><td rowspan="1" colspan="1">37.9</td><td rowspan="1" colspan="1">44.5</td><td rowspan="1" colspan="1">40.9</td><td rowspan="1" colspan="1">1.5</td></tr><tr><td rowspan="1" colspan="1">Cranial-roof length (% SL)</td><td rowspan="1" colspan="1">17.6</td><td rowspan="1" colspan="1">39</td><td rowspan="1" colspan="1">15.9</td><td rowspan="1" colspan="1">21.6</td><td rowspan="1" colspan="1">18.4</td><td rowspan="1" colspan="1">1.4</td></tr><tr><td rowspan="1" colspan="1">Cranial-roof length (% HL)</td><td rowspan="1" colspan="1">64.2</td><td rowspan="1" colspan="1">39</td><td rowspan="1" colspan="1">55.7</td><td rowspan="1" colspan="1">71.6</td><td rowspan="1" colspan="1">65.6</td><td rowspan="1" colspan="1">3.4</td></tr><tr><td rowspan="1" colspan="1">Maximum cranium width (% cranial-roof length)</td><td rowspan="1" colspan="1">66.7</td><td rowspan="1" colspan="1">39</td><td rowspan="1" colspan="1">59.8</td><td rowspan="1" colspan="1">78.8</td><td rowspan="1" colspan="1">67.4</td><td rowspan="1" colspan="1">4.3</td></tr><tr><td rowspan="1" colspan="1">Anterior barbel length (% HL)</td><td rowspan="1" colspan="1">0.0</td><td rowspan="1" colspan="1">39</td><td rowspan="1" colspan="1">0.0</td><td rowspan="1" colspan="1">0.0</td><td rowspan="1" colspan="1">0.0</td><td rowspan="1" colspan="1">0.0</td></tr><tr><td rowspan="1" colspan="1">Anterior barbel length (% eye horizontal diameter)</td><td rowspan="1" colspan="1">0.0</td><td rowspan="1" colspan="1">39</td><td rowspan="1" colspan="1">0.0</td><td rowspan="1" colspan="1">0.0</td><td rowspan="1" colspan="1">0.0</td><td rowspan="1" colspan="1">0.0</td></tr><tr><td rowspan="1" colspan="1">Posterior barbel length (% HL)</td><td rowspan="1" colspan="1">14.0</td><td rowspan="1" colspan="1">39</td><td rowspan="1" colspan="1">4.2</td><td rowspan="1" colspan="1">17.8</td><td rowspan="1" colspan="1">11.5</td><td rowspan="1" colspan="1">3.0</td></tr><tr><td rowspan="1" colspan="1">Posterior barbel length (% eye horizontal diameter)</td><td rowspan="1" colspan="1">59.5</td><td rowspan="1" colspan="1">39</td><td rowspan="1" colspan="1">13.9</td><td rowspan="1" colspan="1">65.0</td><td rowspan="1" colspan="1">40.4</td><td rowspan="1" colspan="1">12.3</td></tr><tr><td rowspan="1" colspan="1">Length of unsegmented part from x-ray (% dorsal-fin depth)</td><td rowspan="1" colspan="1">86.9</td><td rowspan="1" colspan="1">62</td><td rowspan="1" colspan="1">76.3</td><td rowspan="1" colspan="1">95.1</td><td rowspan="1" colspan="1">88.3</td><td rowspan="1" colspan="1">4.9</td></tr><tr><td rowspan="1" colspan="1">Length of lower non-serrated part from x-ray (% dorsal-fin depth)</td><td rowspan="1" colspan="1">11.9</td><td rowspan="1" colspan="1">62</td><td rowspan="1" colspan="1">11.9</td><td rowspan="1" colspan="1">32.9</td><td rowspan="1" colspan="1">20.5</td><td rowspan="1" colspan="1">4.9</td></tr><tr><td rowspan="1" colspan="1">Length of upper serrated part from x-ray (% dorsal-fin depth)</td><td rowspan="1" colspan="1">75.0</td><td rowspan="1" colspan="1">62</td><td rowspan="1" colspan="1">49.8</td><td rowspan="1" colspan="1">77.5</td><td rowspan="1" colspan="1">67.7</td><td rowspan="1" colspan="1">5.7</td></tr><tr><td rowspan="1" colspan="1">length of lower non-serrated part from x-ray (% length of unsegmented part)</td><td rowspan="1" colspan="1">13.7</td><td rowspan="1" colspan="1">62</td><td rowspan="1" colspan="1">13.7</td><td rowspan="1" colspan="1">38.0</td><td rowspan="1" colspan="1">23.2</td><td rowspan="1" colspan="1">5.2</td></tr><tr><td rowspan="1" colspan="1">length of upper serrated part from x-ray (% length of unsegmented part)</td><td rowspan="1" colspan="1">86.3</td><td rowspan="1" colspan="1">62</td><td rowspan="1" colspan="1">62.0</td><td rowspan="1" colspan="1">86.3</td><td rowspan="1" colspan="1">76.7</td><td rowspan="1" colspan="1">5.3</td></tr></tbody></table></table-wrap><table-wrap id="T3" position="float" orientation="portrait"><label>Table 3.</label><caption><p>Morphometric data of <italic><tp:taxon-name><tp:taxon-name-part taxon-name-part-type="genus" reg="Enteromius">Enteromius</tp:taxon-name-part> <tp:taxon-name-part taxon-name-part-type="species" reg="akakianus">akakianus</tp:taxon-name-part></tp:taxon-name></italic>, <italic><tp:taxon-name><tp:taxon-name-part taxon-name-part-type="genus" reg="Enteromius">E.</tp:taxon-name-part> <tp:taxon-name-part taxon-name-part-type="species" reg="pleurogramma">pleurogramma</tp:taxon-name-part></tp:taxon-name></italic>, <italic><tp:taxon-name><tp:taxon-name-part taxon-name-part-type="genus" reg="Enteromius">Enteromius</tp:taxon-name-part></tp:taxon-name></italic> sp. CMER, <italic><tp:taxon-name><tp:taxon-name-part taxon-name-part-type="genus" reg="Enteromius">E.</tp:taxon-name-part> <tp:taxon-name-part taxon-name-part-type="species" reg="paludinosus">paludinosus</tp:taxon-name-part></tp:taxon-name></italic>, and <italic><tp:taxon-name><tp:taxon-name-part taxon-name-part-type="genus" reg="Enteromius">E.</tp:taxon-name-part> <tp:taxon-name-part taxon-name-part-type="species" reg="longicauda">longicauda</tp:taxon-name-part></tp:taxon-name></italic>; blank spaces indicating missing data. CMER referring to Central Main Ethiopian Rift as defined in text. Information per specimen as in Table <xref ref-type="table" rid="T1">1</xref>.</p></caption><table id="TID0ECAAK" rules="all"><tbody><tr><th rowspan="2" colspan="1">Measurements</th><th rowspan="2" colspan="1"><italic><tp:taxon-name><tp:taxon-name-part taxon-name-part-type="genus" reg="Enteromius">E.</tp:taxon-name-part> <tp:taxon-name-part taxon-name-part-type="species" reg="akakianus">akakianus</tp:taxon-name-part></tp:taxon-name></italic>, holotype</th><th rowspan="2" colspan="1">
                      <italic><tp:taxon-name><tp:taxon-name-part taxon-name-part-type="genus" reg="Enteromius">E.</tp:taxon-name-part> <tp:taxon-name-part taxon-name-part-type="species" reg="akakianus">akakianus</tp:taxon-name-part></tp:taxon-name></italic>
                    </th><th rowspan="2" colspan="1">
                      <italic><tp:taxon-name><tp:taxon-name-part taxon-name-part-type="genus" reg="Enteromius">E.</tp:taxon-name-part> <tp:taxon-name-part taxon-name-part-type="species" reg="akakianus">akakianus</tp:taxon-name-part></tp:taxon-name></italic>
                    </th><th rowspan="1" colspan="5">
                      <italic><tp:taxon-name><tp:taxon-name-part taxon-name-part-type="genus" reg="Enteromius">E.</tp:taxon-name-part> <tp:taxon-name-part taxon-name-part-type="species" reg="pleurogramma">pleurogramma</tp:taxon-name-part></tp:taxon-name></italic>
                    </th><th rowspan="1" colspan="5"><italic><tp:taxon-name><tp:taxon-name-part taxon-name-part-type="genus" reg="Enteromius">Enteromius</tp:taxon-name-part></tp:taxon-name></italic> sp. CMER</th><th rowspan="1" colspan="5">
                      <italic><tp:taxon-name><tp:taxon-name-part taxon-name-part-type="genus" reg="Enteromius">E.</tp:taxon-name-part> <tp:taxon-name-part taxon-name-part-type="species" reg="paludinosus">paludinosus</tp:taxon-name-part></tp:taxon-name></italic>
                    </th><th rowspan="1" colspan="5">
                      <italic><tp:taxon-name><tp:taxon-name-part taxon-name-part-type="genus" reg="Enteromius">E.</tp:taxon-name-part> <tp:taxon-name-part taxon-name-part-type="species" reg="longicauda">longicauda</tp:taxon-name-part></tp:taxon-name></italic>
                    </th></tr><tr><th rowspan="1" colspan="1">n</th><th rowspan="1" colspan="1">Min</th><th rowspan="1" colspan="1">Max</th><th rowspan="1" colspan="1">Mean</th><th rowspan="1" colspan="1">S.D.</th><th rowspan="1" colspan="1">n</th><th rowspan="1" colspan="1">Min</th><th rowspan="1" colspan="1">Max</th><th rowspan="1" colspan="1">Mean</th><th rowspan="1" colspan="1">S.D.</th><th rowspan="1" colspan="1">n</th><th rowspan="1" colspan="1">Min</th><th rowspan="1" colspan="1">Max</th><th rowspan="1" colspan="1">Mean</th><th rowspan="1" colspan="1">S.D.</th><th rowspan="1" colspan="1">n</th><th rowspan="1" colspan="1">Min</th><th rowspan="1" colspan="1">Max</th><th rowspan="1" colspan="1">Mean</th><th rowspan="1" colspan="1">S.D.</th></tr><tr><td rowspan="1" colspan="1">SL, mm</td><td rowspan="1" colspan="1">66.0</td><td rowspan="1" colspan="1">88.5</td><td rowspan="1" colspan="1">67.8</td><td rowspan="1" colspan="1">4</td><td rowspan="1" colspan="1">28.5</td><td rowspan="1" colspan="1">35.4</td><td rowspan="1" colspan="1">31.7</td><td rowspan="1" colspan="1">3.0</td><td rowspan="1" colspan="1">47</td><td rowspan="1" colspan="1">31.4</td><td rowspan="1" colspan="1">70.4</td><td rowspan="1" colspan="1">45.8</td><td rowspan="1" colspan="1">9.3</td><td rowspan="1" colspan="1">20</td><td rowspan="1" colspan="1">35.5</td><td rowspan="1" colspan="1">70.5</td><td rowspan="1" colspan="1">51.1</td><td rowspan="1" colspan="1">11.3</td><td rowspan="1" colspan="1">3</td><td rowspan="1" colspan="1">61.1</td><td rowspan="1" colspan="1">67.0</td><td rowspan="1" colspan="1">64.6</td><td rowspan="1" colspan="1">3.1</td></tr><tr><td rowspan="1" colspan="1">Body depth at pelvic-fin origin (% SL)</td><td rowspan="1" colspan="1">30.2</td><td rowspan="1" colspan="1">28.4</td><td rowspan="1" colspan="1">26.0</td><td rowspan="1" colspan="1">4</td><td rowspan="1" colspan="1">23.1</td><td rowspan="1" colspan="1">26.4</td><td rowspan="1" colspan="1">24.4</td><td rowspan="1" colspan="1">1.4</td><td rowspan="1" colspan="1">43</td><td rowspan="1" colspan="1">22.3</td><td rowspan="1" colspan="1">28.8</td><td rowspan="1" colspan="1">25.5</td><td rowspan="1" colspan="1">1.6</td><td rowspan="1" colspan="1">20</td><td rowspan="1" colspan="1">25.1</td><td rowspan="1" colspan="1">30.8</td><td rowspan="1" colspan="1">27.8</td><td rowspan="1" colspan="1">1.8</td><td rowspan="1" colspan="1">3</td><td rowspan="1" colspan="1">26.3</td><td rowspan="1" colspan="1">28.1</td><td rowspan="1" colspan="1">27.2</td><td rowspan="1" colspan="1">0.9</td></tr><tr><td rowspan="1" colspan="1">Minimum caudal-peduncle depth (% SL)</td><td rowspan="1" colspan="1">14.0</td><td rowspan="1" colspan="1">12.0</td><td rowspan="1" colspan="1">12.6</td><td rowspan="1" colspan="1">4</td><td rowspan="1" colspan="1">10.9</td><td rowspan="1" colspan="1">12.9</td><td rowspan="1" colspan="1">12.0</td><td rowspan="1" colspan="1">0.8</td><td rowspan="1" colspan="1">42</td><td rowspan="1" colspan="1">8.4</td><td rowspan="1" colspan="1">13.6</td><td rowspan="1" colspan="1">12.1</td><td rowspan="1" colspan="1">1.0</td><td rowspan="1" colspan="1">20</td><td rowspan="1" colspan="1">12.6</td><td rowspan="1" colspan="1">14.7</td><td rowspan="1" colspan="1">13.5</td><td rowspan="1" colspan="1">0.5</td><td rowspan="1" colspan="1">3</td><td rowspan="1" colspan="1">11.6</td><td rowspan="1" colspan="1">12.1</td><td rowspan="1" colspan="1">11.9</td><td rowspan="1" colspan="1">0.3</td></tr><tr><td rowspan="1" colspan="1">Minimum caudal-peduncle depth (% caudal-peduncle length)</td><td rowspan="1" colspan="1">66.0</td><td rowspan="1" colspan="1">56.8</td><td rowspan="1" colspan="1">57.8</td><td rowspan="1" colspan="1">4</td><td rowspan="1" colspan="1">46.6</td><td rowspan="1" colspan="1">59.8</td><td rowspan="1" colspan="1">52.0</td><td rowspan="1" colspan="1">5.6</td><td rowspan="1" colspan="1">42</td><td rowspan="1" colspan="1">35.6</td><td rowspan="1" colspan="1">65.1</td><td rowspan="1" colspan="1">54.4</td><td rowspan="1" colspan="1">5.2</td><td rowspan="1" colspan="1">20</td><td rowspan="1" colspan="1">48.0</td><td rowspan="1" colspan="1">62.2</td><td rowspan="1" colspan="1">55.2</td><td rowspan="1" colspan="1">3.7</td><td rowspan="1" colspan="1">3</td><td rowspan="1" colspan="1">41.6</td><td rowspan="1" colspan="1">45.2</td><td rowspan="1" colspan="1">43.8</td><td rowspan="1" colspan="1">1.9</td></tr><tr><td rowspan="1" colspan="1">Maximum caudal-peduncle depth (% SL)</td><td rowspan="1" colspan="1">14.7</td><td rowspan="1" colspan="1">15.1</td><td rowspan="1" colspan="1">12.9</td><td rowspan="1" colspan="1">4</td><td rowspan="1" colspan="1">13.2</td><td rowspan="1" colspan="1">14.0</td><td rowspan="1" colspan="1">13.6</td><td rowspan="1" colspan="1">0.3</td><td rowspan="1" colspan="1">42</td><td rowspan="1" colspan="1">10.2</td><td rowspan="1" colspan="1">16.6</td><td rowspan="1" colspan="1">14.0</td><td rowspan="1" colspan="1">1.2</td><td rowspan="1" colspan="1">5</td><td rowspan="1" colspan="1">14.9</td><td rowspan="1" colspan="1">16.6</td><td rowspan="1" colspan="1">15.8</td><td rowspan="1" colspan="1">0.7</td><td rowspan="1" colspan="1"/><td rowspan="1" colspan="1"/><td rowspan="1" colspan="1"/><td rowspan="1" colspan="1"/><td rowspan="1" colspan="1"/></tr><tr><td rowspan="1" colspan="1">Maximum caudal-peduncle depth (% caudal-peduncle length)</td><td rowspan="1" colspan="1">69.1</td><td rowspan="1" colspan="1">71.7</td><td rowspan="1" colspan="1">59.3</td><td rowspan="1" colspan="1">4</td><td rowspan="1" colspan="1">56.6</td><td rowspan="1" colspan="1">63.8</td><td rowspan="1" colspan="1">59.3</td><td rowspan="1" colspan="1">3.2</td><td rowspan="1" colspan="1">42</td><td rowspan="1" colspan="1">43.0</td><td rowspan="1" colspan="1">74.4</td><td rowspan="1" colspan="1">62.7</td><td rowspan="1" colspan="1">6.2</td><td rowspan="1" colspan="1">5</td><td rowspan="1" colspan="1">62.7</td><td rowspan="1" colspan="1">70.1</td><td rowspan="1" colspan="1">66.0</td><td rowspan="1" colspan="1">3.3</td><td rowspan="1" colspan="1"/><td rowspan="1" colspan="1"/><td rowspan="1" colspan="1"/><td rowspan="1" colspan="1"/><td rowspan="1" colspan="1"/></tr><tr><td rowspan="1" colspan="1">Predorsal length (% SL)</td><td rowspan="1" colspan="1">53.5</td><td rowspan="1" colspan="1">54.5</td><td rowspan="1" colspan="1">54.5</td><td rowspan="1" colspan="1">4</td><td rowspan="1" colspan="1">51.7</td><td rowspan="1" colspan="1">54.3</td><td rowspan="1" colspan="1">53.1</td><td rowspan="1" colspan="1">1.1</td><td rowspan="1" colspan="1">41</td><td rowspan="1" colspan="1">49.3</td><td rowspan="1" colspan="1">56.0</td><td rowspan="1" colspan="1">52.6</td><td rowspan="1" colspan="1">1.5</td><td rowspan="1" colspan="1">20</td><td rowspan="1" colspan="1">50.9</td><td rowspan="1" colspan="1">56.3</td><td rowspan="1" colspan="1">53.0</td><td rowspan="1" colspan="1">1.5</td><td rowspan="1" colspan="1">3</td><td rowspan="1" colspan="1">49.4</td><td rowspan="1" colspan="1">54.2</td><td rowspan="1" colspan="1">51.7</td><td rowspan="1" colspan="1">2.4</td></tr><tr><td rowspan="1" colspan="1">Prepelvic length (% SL)</td><td rowspan="1" colspan="1">51.9</td><td rowspan="1" colspan="1">49.7</td><td rowspan="1" colspan="1">49.8</td><td rowspan="1" colspan="1">4</td><td rowspan="1" colspan="1">50.6</td><td rowspan="1" colspan="1">53.0</td><td rowspan="1" colspan="1">51.9</td><td rowspan="1" colspan="1">1.0</td><td rowspan="1" colspan="1">42</td><td rowspan="1" colspan="1">46.2</td><td rowspan="1" colspan="1">52.7</td><td rowspan="1" colspan="1">50.2</td><td rowspan="1" colspan="1">1.4</td><td rowspan="1" colspan="1">20</td><td rowspan="1" colspan="1">45.1</td><td rowspan="1" colspan="1">51.2</td><td rowspan="1" colspan="1">47.8</td><td rowspan="1" colspan="1">1.8</td><td rowspan="1" colspan="1">3</td><td rowspan="1" colspan="1">45.0</td><td rowspan="1" colspan="1">46.5</td><td rowspan="1" colspan="1">45.9</td><td rowspan="1" colspan="1">0.8</td></tr><tr><td rowspan="1" colspan="1">Preanal length (% SL)</td><td rowspan="1" colspan="1">72.6</td><td rowspan="1" colspan="1">70.9</td><td rowspan="1" colspan="1">72.6</td><td rowspan="1" colspan="1">4</td><td rowspan="1" colspan="1">73.5</td><td rowspan="1" colspan="1">74.4</td><td rowspan="1" colspan="1">74.1</td><td rowspan="1" colspan="1">0.4</td><td rowspan="1" colspan="1">42</td><td rowspan="1" colspan="1">68.1</td><td rowspan="1" colspan="1">74.5</td><td rowspan="1" colspan="1">71.9</td><td rowspan="1" colspan="1">1.4</td><td rowspan="1" colspan="1">20</td><td rowspan="1" colspan="1">65.6</td><td rowspan="1" colspan="1">74.7</td><td rowspan="1" colspan="1">71.0</td><td rowspan="1" colspan="1">2.0</td><td rowspan="1" colspan="1">3</td><td rowspan="1" colspan="1">66.6</td><td rowspan="1" colspan="1">68.3</td><td rowspan="1" colspan="1">67.4</td><td rowspan="1" colspan="1">0.9</td></tr><tr><td rowspan="1" colspan="1">Pectoral – pelvic Euclidean distance (% SL)</td><td rowspan="1" colspan="1">25.4</td><td rowspan="1" colspan="1">21.5</td><td rowspan="1" colspan="1">21.6</td><td rowspan="1" colspan="1">4</td><td rowspan="1" colspan="1">20.3</td><td rowspan="1" colspan="1">23.9</td><td rowspan="1" colspan="1">22.4</td><td rowspan="1" colspan="1">1.5</td><td rowspan="1" colspan="1">43</td><td rowspan="1" colspan="1">20.0</td><td rowspan="1" colspan="1">25.7</td><td rowspan="1" colspan="1">22.4</td><td rowspan="1" colspan="1">1.3</td><td rowspan="1" colspan="1">5</td><td rowspan="1" colspan="1">20.6</td><td rowspan="1" colspan="1">22.9</td><td rowspan="1" colspan="1">21.4</td><td rowspan="1" colspan="1">0.9</td><td rowspan="1" colspan="1"/><td rowspan="1" colspan="1"/><td rowspan="1" colspan="1"/><td rowspan="1" colspan="1"/><td rowspan="1" colspan="1"/></tr><tr><td rowspan="1" colspan="1">Pelvic – anal Euclidean distance (% SL)</td><td rowspan="1" colspan="1">23.0</td><td rowspan="1" colspan="1">24.2</td><td rowspan="1" colspan="1">24.1</td><td rowspan="1" colspan="1">4</td><td rowspan="1" colspan="1">21.7</td><td rowspan="1" colspan="1">23.7</td><td rowspan="1" colspan="1">22.9</td><td rowspan="1" colspan="1">0.9</td><td rowspan="1" colspan="1">42</td><td rowspan="1" colspan="1">20.1</td><td rowspan="1" colspan="1">27.8</td><td rowspan="1" colspan="1">22.9</td><td rowspan="1" colspan="1">1.5</td><td rowspan="1" colspan="1">5</td><td rowspan="1" colspan="1">24.6</td><td rowspan="1" colspan="1">26.4</td><td rowspan="1" colspan="1">25.5</td><td rowspan="1" colspan="1">0.7</td><td rowspan="1" colspan="1"/><td rowspan="1" colspan="1"/><td rowspan="1" colspan="1"/><td rowspan="1" colspan="1"/><td rowspan="1" colspan="1"/></tr><tr><td rowspan="1" colspan="1">Caudal-peduncle length (% SL)</td><td rowspan="1" colspan="1">21.3</td><td rowspan="1" colspan="1">21.1</td><td rowspan="1" colspan="1">21.7</td><td rowspan="1" colspan="1">4</td><td rowspan="1" colspan="1">21.6</td><td rowspan="1" colspan="1">23.7</td><td rowspan="1" colspan="1">23.0</td><td rowspan="1" colspan="1">1.0</td><td rowspan="1" colspan="1">42</td><td rowspan="1" colspan="1">20.5</td><td rowspan="1" colspan="1">25.1</td><td rowspan="1" colspan="1">22.4</td><td rowspan="1" colspan="1">1.0</td><td rowspan="1" colspan="1">20</td><td rowspan="1" colspan="1">22.2</td><td rowspan="1" colspan="1">26.8</td><td rowspan="1" colspan="1">24.5</td><td rowspan="1" colspan="1">1.4</td><td rowspan="1" colspan="1">3</td><td rowspan="1" colspan="1">25.6</td><td rowspan="1" colspan="1">29.1</td><td rowspan="1" colspan="1">27.2</td><td rowspan="1" colspan="1">1.8</td></tr><tr><td rowspan="1" colspan="1">Dorsal-fin depth (% SL)</td><td rowspan="1" colspan="1">28.7</td><td rowspan="1" colspan="1">23.4</td><td rowspan="1" colspan="1">25.2</td><td rowspan="1" colspan="1">4</td><td rowspan="1" colspan="1">21.0</td><td rowspan="1" colspan="1">27.7</td><td rowspan="1" colspan="1">24.6</td><td rowspan="1" colspan="1">2.8</td><td rowspan="1" colspan="1">40</td><td rowspan="1" colspan="1">19.9</td><td rowspan="1" colspan="1">29.8</td><td rowspan="1" colspan="1">25.0</td><td rowspan="1" colspan="1">2.2</td><td rowspan="1" colspan="1">19</td><td rowspan="1" colspan="1">23.2</td><td rowspan="1" colspan="1">30.5</td><td rowspan="1" colspan="1">26.9</td><td rowspan="1" colspan="1">1.8</td><td rowspan="1" colspan="1">3</td><td rowspan="1" colspan="1">21.9</td><td rowspan="1" colspan="1">25.5</td><td rowspan="1" colspan="1">23.3</td><td rowspan="1" colspan="1">1.9</td></tr><tr><td rowspan="1" colspan="1">Dorsal-fin depth (% HL)</td><td rowspan="1" colspan="1">108.5</td><td rowspan="1" colspan="1">86.2</td><td rowspan="1" colspan="1">95.3</td><td rowspan="1" colspan="1">4</td><td rowspan="1" colspan="1">84.4</td><td rowspan="1" colspan="1">100.5</td><td rowspan="1" colspan="1">90.5</td><td rowspan="1" colspan="1">7.1</td><td rowspan="1" colspan="1">40</td><td rowspan="1" colspan="1">71.7</td><td rowspan="1" colspan="1">108.2</td><td rowspan="1" colspan="1">89.8</td><td rowspan="1" colspan="1">7.5</td><td rowspan="1" colspan="1">19</td><td rowspan="1" colspan="1">94.3</td><td rowspan="1" colspan="1">119.3</td><td rowspan="1" colspan="1">103.4</td><td rowspan="1" colspan="1">5.6</td><td rowspan="1" colspan="1">3</td><td rowspan="1" colspan="1">91.2</td><td rowspan="1" colspan="1">106.5</td><td rowspan="1" colspan="1">96.4</td><td rowspan="1" colspan="1">8.8</td></tr><tr><td rowspan="1" colspan="1">Length of last unbranched dorsal-fin ray excluding the segmented part (% SL)</td><td rowspan="1" colspan="1">21.8</td><td rowspan="1" colspan="1">19.7</td><td rowspan="1" colspan="1">18.5</td><td rowspan="1" colspan="1">3</td><td rowspan="1" colspan="1">17.1</td><td rowspan="1" colspan="1">18.9</td><td rowspan="1" colspan="1">17.8</td><td rowspan="1" colspan="1">0.9</td><td rowspan="1" colspan="1">33</td><td rowspan="1" colspan="1">13.5</td><td rowspan="1" colspan="1">24.1</td><td rowspan="1" colspan="1">19.1</td><td rowspan="1" colspan="1">2.3</td><td rowspan="1" colspan="1">17</td><td rowspan="1" colspan="1">18.8</td><td rowspan="1" colspan="1">24.5</td><td rowspan="1" colspan="1">21.6</td><td rowspan="1" colspan="1">1.7</td><td rowspan="1" colspan="1">3</td><td rowspan="1" colspan="1">18.8</td><td rowspan="1" colspan="1">22.0</td><td rowspan="1" colspan="1">19.9</td><td rowspan="1" colspan="1">1.8</td></tr><tr><td rowspan="1" colspan="1">Length of last unbranched dorsal-fin ray including the segmented part (% SL)</td><td rowspan="1" colspan="1"/><td rowspan="1" colspan="1"/><td rowspan="1" colspan="1"/><td rowspan="1" colspan="1"/><td rowspan="1" colspan="1"/><td rowspan="1" colspan="1"/><td rowspan="1" colspan="1"/><td rowspan="1" colspan="1"/><td rowspan="1" colspan="1">23</td><td rowspan="1" colspan="1">18.0</td><td rowspan="1" colspan="1">26.7</td><td rowspan="1" colspan="1">22.6</td><td rowspan="1" colspan="1">2.1</td><td rowspan="1" colspan="1"/><td rowspan="1" colspan="1"/><td rowspan="1" colspan="1"/><td rowspan="1" colspan="1"/><td rowspan="1" colspan="1"/><td rowspan="1" colspan="1"/><td rowspan="1" colspan="1"/><td rowspan="1" colspan="1"/><td rowspan="1" colspan="1"/><td rowspan="1" colspan="1"/></tr><tr><td rowspan="1" colspan="1">Anal-fin depth (% SL)</td><td rowspan="1" colspan="1">17.0</td><td rowspan="1" colspan="1">16.1</td><td rowspan="1" colspan="1">17.8</td><td rowspan="1" colspan="1">4</td><td rowspan="1" colspan="1">16.2</td><td rowspan="1" colspan="1">18.0</td><td rowspan="1" colspan="1">17.0</td><td rowspan="1" colspan="1">0.8</td><td rowspan="1" colspan="1">42</td><td rowspan="1" colspan="1">13.0</td><td rowspan="1" colspan="1">19.0</td><td rowspan="1" colspan="1">16.7</td><td rowspan="1" colspan="1">1.1</td><td rowspan="1" colspan="1">19</td><td rowspan="1" colspan="1">16.0</td><td rowspan="1" colspan="1">20.0</td><td rowspan="1" colspan="1">17.6</td><td rowspan="1" colspan="1">1.0</td><td rowspan="1" colspan="1">3</td><td rowspan="1" colspan="1">15.4</td><td rowspan="1" colspan="1">16.3</td><td rowspan="1" colspan="1">15.9</td><td rowspan="1" colspan="1">0.4</td></tr><tr><td rowspan="1" colspan="1">Pectoral-fin length (% SL)</td><td rowspan="1" colspan="1">20.1</td><td rowspan="1" colspan="1">16.4</td><td rowspan="1" colspan="1">19.3</td><td rowspan="1" colspan="1">4</td><td rowspan="1" colspan="1">16.5</td><td rowspan="1" colspan="1">18.3</td><td rowspan="1" colspan="1">17.1</td><td rowspan="1" colspan="1">0.8</td><td rowspan="1" colspan="1">43</td><td rowspan="1" colspan="1">15.0</td><td rowspan="1" colspan="1">20.8</td><td rowspan="1" colspan="1">18.1</td><td rowspan="1" colspan="1">1.2</td><td rowspan="1" colspan="1">20</td><td rowspan="1" colspan="1">18.4</td><td rowspan="1" colspan="1">21.7</td><td rowspan="1" colspan="1">19.5</td><td rowspan="1" colspan="1">0.9</td><td rowspan="1" colspan="1">3</td><td rowspan="1" colspan="1">17.9</td><td rowspan="1" colspan="1">18.8</td><td rowspan="1" colspan="1">18.4</td><td rowspan="1" colspan="1">0.4</td></tr><tr><td rowspan="1" colspan="1">Pectoral-fin length (% pectoral – pelvic Euclidean distance)</td><td rowspan="1" colspan="1">78.9</td><td rowspan="1" colspan="1">76.2</td><td rowspan="1" colspan="1">89.3</td><td rowspan="1" colspan="1">4</td><td rowspan="1" colspan="1">69.5</td><td rowspan="1" colspan="1">84.1</td><td rowspan="1" colspan="1">76.6</td><td rowspan="1" colspan="1">6.7</td><td rowspan="1" colspan="1">43</td><td rowspan="1" colspan="1">68.0</td><td rowspan="1" colspan="1">95.1</td><td rowspan="1" colspan="1">80.9</td><td rowspan="1" colspan="1">6.3</td><td rowspan="1" colspan="1">5</td><td rowspan="1" colspan="1">80.4</td><td rowspan="1" colspan="1">93.4</td><td rowspan="1" colspan="1">88.1</td><td rowspan="1" colspan="1">5.1</td><td rowspan="1" colspan="1"/><td rowspan="1" colspan="1"/><td rowspan="1" colspan="1"/><td rowspan="1" colspan="1"/><td rowspan="1" colspan="1"/></tr><tr><td rowspan="1" colspan="1">Pelvic-fin length (% SL)</td><td rowspan="1" colspan="1">18.4</td><td rowspan="1" colspan="1">16.7</td><td rowspan="1" colspan="1">19.7</td><td rowspan="1" colspan="1">4</td><td rowspan="1" colspan="1">13.5</td><td rowspan="1" colspan="1">15.8</td><td rowspan="1" colspan="1">14.8</td><td rowspan="1" colspan="1">1.0</td><td rowspan="1" colspan="1">43</td><td rowspan="1" colspan="1">15.0</td><td rowspan="1" colspan="1">19.5</td><td rowspan="1" colspan="1">17.1</td><td rowspan="1" colspan="1">0.8</td><td rowspan="1" colspan="1">20</td><td rowspan="1" colspan="1">16.2</td><td rowspan="1" colspan="1">22.9</td><td rowspan="1" colspan="1">19.3</td><td rowspan="1" colspan="1">1.5</td><td rowspan="1" colspan="1">3</td><td rowspan="1" colspan="1">18.0</td><td rowspan="1" colspan="1">18.2</td><td rowspan="1" colspan="1">18.1</td><td rowspan="1" colspan="1">0.1</td></tr><tr><td rowspan="1" colspan="1">Pelvic-fin length (% pelvic – anal Euclidean distance)</td><td rowspan="1" colspan="1">79.7</td><td rowspan="1" colspan="1">69.0</td><td rowspan="1" colspan="1">82.0</td><td rowspan="1" colspan="1">4</td><td rowspan="1" colspan="1">59.1</td><td rowspan="1" colspan="1">68.8</td><td rowspan="1" colspan="1">64.7</td><td rowspan="1" colspan="1">4.3</td><td rowspan="1" colspan="1">42</td><td rowspan="1" colspan="1">53.9</td><td rowspan="1" colspan="1">85.7</td><td rowspan="1" colspan="1">75.2</td><td rowspan="1" colspan="1">6.2</td><td rowspan="1" colspan="1">5</td><td rowspan="1" colspan="1">63.1</td><td rowspan="1" colspan="1">76.7</td><td rowspan="1" colspan="1">69.3</td><td rowspan="1" colspan="1">5.4</td><td rowspan="1" colspan="1"/><td rowspan="1" colspan="1"/><td rowspan="1" colspan="1"/><td rowspan="1" colspan="1"/><td rowspan="1" colspan="1"/></tr><tr><td rowspan="1" colspan="1">Pelvic-splint length (% pelvic-fin length)</td><td rowspan="1" colspan="1">24.0</td><td rowspan="1" colspan="1">15.0</td><td rowspan="1" colspan="1">18.8</td><td rowspan="1" colspan="1">4</td><td rowspan="1" colspan="1">23.2</td><td rowspan="1" colspan="1">35.5</td><td rowspan="1" colspan="1">29.6</td><td rowspan="1" colspan="1">5.5</td><td rowspan="1" colspan="1">43</td><td rowspan="1" colspan="1">12.8</td><td rowspan="1" colspan="1">34.9</td><td rowspan="1" colspan="1">23.4</td><td rowspan="1" colspan="1">4.1</td><td rowspan="1" colspan="1">5</td><td rowspan="1" colspan="1">17.9</td><td rowspan="1" colspan="1">26.3</td><td rowspan="1" colspan="1">21.3</td><td rowspan="1" colspan="1">3.2</td><td rowspan="1" colspan="1"/><td rowspan="1" colspan="1"/><td rowspan="1" colspan="1"/><td rowspan="1" colspan="1"/><td rowspan="1" colspan="1"/></tr><tr><td rowspan="1" colspan="1">Head length (% SL)</td><td rowspan="1" colspan="1">26.5</td><td rowspan="1" colspan="1">27.2</td><td rowspan="1" colspan="1">26.5</td><td rowspan="1" colspan="1">4</td><td rowspan="1" colspan="1">24.9</td><td rowspan="1" colspan="1">28.6</td><td rowspan="1" colspan="1">27.2</td><td rowspan="1" colspan="1">1.6</td><td rowspan="1" colspan="1">47</td><td rowspan="1" colspan="1">25.9</td><td rowspan="1" colspan="1">31.1</td><td rowspan="1" colspan="1">28.0</td><td rowspan="1" colspan="1">1.3</td><td rowspan="1" colspan="1">20</td><td rowspan="1" colspan="1">24.0</td><td rowspan="1" colspan="1">27.5</td><td rowspan="1" colspan="1">26.0</td><td rowspan="1" colspan="1">0.9</td><td rowspan="1" colspan="1">3</td><td rowspan="1" colspan="1">23.9</td><td rowspan="1" colspan="1">24.4</td><td rowspan="1" colspan="1">24.2</td><td rowspan="1" colspan="1">0.3</td></tr><tr><td rowspan="1" colspan="1">Head length (% body depth at pelvic-fin origin)</td><td rowspan="1" colspan="1">87.6</td><td rowspan="1" colspan="1">95.7</td><td rowspan="1" colspan="1">101.7</td><td rowspan="1" colspan="1">4</td><td rowspan="1" colspan="1">107.7</td><td rowspan="1" colspan="1">116.6</td><td rowspan="1" colspan="1">111.6</td><td rowspan="1" colspan="1">4.2</td><td rowspan="1" colspan="1">43</td><td rowspan="1" colspan="1">93.7</td><td rowspan="1" colspan="1">122.7</td><td rowspan="1" colspan="1">109.2</td><td rowspan="1" colspan="1">7.0</td><td rowspan="1" colspan="1">20</td><td rowspan="1" colspan="1">81.5</td><td rowspan="1" colspan="1">109.5</td><td rowspan="1" colspan="1">94.1</td><td rowspan="1" colspan="1">7.5</td><td rowspan="1" colspan="1">3</td><td rowspan="1" colspan="1">85.5</td><td rowspan="1" colspan="1">92.9</td><td rowspan="1" colspan="1">88.7</td><td rowspan="1" colspan="1">3.8</td></tr><tr><td rowspan="1" colspan="1">Head depth at nape (% SL)</td><td rowspan="1" colspan="1">18.4</td><td rowspan="1" colspan="1">17.9</td><td rowspan="1" colspan="1">17.4</td><td rowspan="1" colspan="1">4</td><td rowspan="1" colspan="1">17.7</td><td rowspan="1" colspan="1">19.9</td><td rowspan="1" colspan="1">19.0</td><td rowspan="1" colspan="1">0.9</td><td rowspan="1" colspan="1">46</td><td rowspan="1" colspan="1">17.2</td><td rowspan="1" colspan="1">21.4</td><td rowspan="1" colspan="1">19.5</td><td rowspan="1" colspan="1">0.9</td><td rowspan="1" colspan="1">5</td><td rowspan="1" colspan="1">18.2</td><td rowspan="1" colspan="1">20.1</td><td rowspan="1" colspan="1">18.9</td><td rowspan="1" colspan="1">0.8</td><td rowspan="1" colspan="1"/><td rowspan="1" colspan="1"/><td rowspan="1" colspan="1"/><td rowspan="1" colspan="1"/><td rowspan="1" colspan="1"/></tr><tr><td rowspan="1" colspan="1">Head depth at nape (% HL)</td><td rowspan="1" colspan="1">69.5</td><td rowspan="1" colspan="1">65.9</td><td rowspan="1" colspan="1">65.8</td><td rowspan="1" colspan="1">4</td><td rowspan="1" colspan="1">69.0</td><td rowspan="1" colspan="1">71.3</td><td rowspan="1" colspan="1">70.0</td><td rowspan="1" colspan="1">1.0</td><td rowspan="1" colspan="1">46</td><td rowspan="1" colspan="1">63.7</td><td rowspan="1" colspan="1">77.0</td><td rowspan="1" colspan="1">69.5</td><td rowspan="1" colspan="1">2.9</td><td rowspan="1" colspan="1">5</td><td rowspan="1" colspan="1">69.2</td><td rowspan="1" colspan="1">74.5</td><td rowspan="1" colspan="1">71.2</td><td rowspan="1" colspan="1">2.0</td><td rowspan="1" colspan="1"/><td rowspan="1" colspan="1"/><td rowspan="1" colspan="1"/><td rowspan="1" colspan="1"/><td rowspan="1" colspan="1"/></tr><tr><td rowspan="1" colspan="1">Head depth at posterior eye margin (% SL)</td><td rowspan="1" colspan="1">17.1</td><td rowspan="1" colspan="1">15.9</td><td rowspan="1" colspan="1">16.5</td><td rowspan="1" colspan="1">4</td><td rowspan="1" colspan="1">15.4</td><td rowspan="1" colspan="1">18.9</td><td rowspan="1" colspan="1">17.4</td><td rowspan="1" colspan="1">1.4</td><td rowspan="1" colspan="1">42</td><td rowspan="1" colspan="1">15.3</td><td rowspan="1" colspan="1">19.6</td><td rowspan="1" colspan="1">17.6</td><td rowspan="1" colspan="1">1.0</td><td rowspan="1" colspan="1">20</td><td rowspan="1" colspan="1">15.2</td><td rowspan="1" colspan="1">17.6</td><td rowspan="1" colspan="1">16.2</td><td rowspan="1" colspan="1">0.8</td><td rowspan="1" colspan="1">3</td><td rowspan="1" colspan="1">14.1</td><td rowspan="1" colspan="1">15.0</td><td rowspan="1" colspan="1">14.5</td><td rowspan="1" colspan="1">0.5</td></tr><tr><td rowspan="1" colspan="1">Head depth at posterior eye margin (% HL)</td><td rowspan="1" colspan="1">64.6</td><td rowspan="1" colspan="1">58.5</td><td rowspan="1" colspan="1">62.2</td><td rowspan="1" colspan="1">4</td><td rowspan="1" colspan="1">62.1</td><td rowspan="1" colspan="1">66.1</td><td rowspan="1" colspan="1">63.7</td><td rowspan="1" colspan="1">1.9</td><td rowspan="1" colspan="1">42</td><td rowspan="1" colspan="1">58.5</td><td rowspan="1" colspan="1">69.5</td><td rowspan="1" colspan="1">63.1</td><td rowspan="1" colspan="1">2.6</td><td rowspan="1" colspan="1">20</td><td rowspan="1" colspan="1">58.0</td><td rowspan="1" colspan="1">65.4</td><td rowspan="1" colspan="1">62.4</td><td rowspan="1" colspan="1">2.0</td><td rowspan="1" colspan="1">3</td><td rowspan="1" colspan="1">57.6</td><td rowspan="1" colspan="1">62.6</td><td rowspan="1" colspan="1">60.0</td><td rowspan="1" colspan="1">2.5</td></tr><tr><td rowspan="1" colspan="1">Head width (% SL)</td><td rowspan="1" colspan="1">13.8</td><td rowspan="1" colspan="1">12.4</td><td rowspan="1" colspan="1">13.1</td><td rowspan="1" colspan="1">4</td><td rowspan="1" colspan="1">11.0</td><td rowspan="1" colspan="1">13.2</td><td rowspan="1" colspan="1">12.1</td><td rowspan="1" colspan="1">1.0</td><td rowspan="1" colspan="1">42</td><td rowspan="1" colspan="1">12.2</td><td rowspan="1" colspan="1">16.8</td><td rowspan="1" colspan="1">14.3</td><td rowspan="1" colspan="1">1.2</td><td rowspan="1" colspan="1">20</td><td rowspan="1" colspan="1">12.0</td><td rowspan="1" colspan="1">14.9</td><td rowspan="1" colspan="1">13.5</td><td rowspan="1" colspan="1">0.9</td><td rowspan="1" colspan="1">3</td><td rowspan="1" colspan="1">12.7</td><td rowspan="1" colspan="1">13.4</td><td rowspan="1" colspan="1">13.1</td><td rowspan="1" colspan="1">0.4</td></tr><tr><td rowspan="1" colspan="1">Head width (% HL)</td><td rowspan="1" colspan="1">51.9</td><td rowspan="1" colspan="1">45.6</td><td rowspan="1" colspan="1">49.6</td><td rowspan="1" colspan="1">4</td><td rowspan="1" colspan="1">41.3</td><td rowspan="1" colspan="1">46.1</td><td rowspan="1" colspan="1">44.4</td><td rowspan="1" colspan="1">2.2</td><td rowspan="1" colspan="1">42</td><td rowspan="1" colspan="1">44.5</td><td rowspan="1" colspan="1">60.0</td><td rowspan="1" colspan="1">51.4</td><td rowspan="1" colspan="1">4.0</td><td rowspan="1" colspan="1">20</td><td rowspan="1" colspan="1">45.6</td><td rowspan="1" colspan="1">57.5</td><td rowspan="1" colspan="1">51.9</td><td rowspan="1" colspan="1">3.4</td><td rowspan="1" colspan="1">3</td><td rowspan="1" colspan="1">52.6</td><td rowspan="1" colspan="1">55.5</td><td rowspan="1" colspan="1">54.3</td><td rowspan="1" colspan="1">1.5</td></tr><tr><td rowspan="1" colspan="1">Snout length (% SL)</td><td rowspan="1" colspan="1">6.9</td><td rowspan="1" colspan="1">6.8</td><td rowspan="1" colspan="1">6.9</td><td rowspan="1" colspan="1">4</td><td rowspan="1" colspan="1">6.1</td><td rowspan="1" colspan="1">6.9</td><td rowspan="1" colspan="1">6.7</td><td rowspan="1" colspan="1">0.4</td><td rowspan="1" colspan="1">42</td><td rowspan="1" colspan="1">6.0</td><td rowspan="1" colspan="1">8.1</td><td rowspan="1" colspan="1">7.1</td><td rowspan="1" colspan="1">0.5</td><td rowspan="1" colspan="1">20</td><td rowspan="1" colspan="1">6.1</td><td rowspan="1" colspan="1">8.0</td><td rowspan="1" colspan="1">6.9</td><td rowspan="1" colspan="1">0.5</td><td rowspan="1" colspan="1">3</td><td rowspan="1" colspan="1">6.1</td><td rowspan="1" colspan="1">6.8</td><td rowspan="1" colspan="1">6.5</td><td rowspan="1" colspan="1">0.3</td></tr><tr><td rowspan="1" colspan="1">Snout length (% HL)</td><td rowspan="1" colspan="1">26.0</td><td rowspan="1" colspan="1">25.1</td><td rowspan="1" colspan="1">25.9</td><td rowspan="1" colspan="1">4</td><td rowspan="1" colspan="1">23.7</td><td rowspan="1" colspan="1">25.0</td><td rowspan="1" colspan="1">24.5</td><td rowspan="1" colspan="1">0.6</td><td rowspan="1" colspan="1">42</td><td rowspan="1" colspan="1">22.1</td><td rowspan="1" colspan="1">28.7</td><td rowspan="1" colspan="1">25.4</td><td rowspan="1" colspan="1">1.6</td><td rowspan="1" colspan="1">20</td><td rowspan="1" colspan="1">24.2</td><td rowspan="1" colspan="1">30.4</td><td rowspan="1" colspan="1">26.6</td><td rowspan="1" colspan="1">1.7</td><td rowspan="1" colspan="1">3</td><td rowspan="1" colspan="1">25.5</td><td rowspan="1" colspan="1">27.6</td><td rowspan="1" colspan="1">26.8</td><td rowspan="1" colspan="1">1.1</td></tr><tr><td rowspan="1" colspan="1">Eye horizontal diameter (% SL)</td><td rowspan="1" colspan="1">6.7</td><td rowspan="1" colspan="1">6.1</td><td rowspan="1" colspan="1">6.7</td><td rowspan="1" colspan="1">4</td><td rowspan="1" colspan="1">7.6</td><td rowspan="1" colspan="1">8.0</td><td rowspan="1" colspan="1">7.7</td><td rowspan="1" colspan="1">0.2</td><td rowspan="1" colspan="1">42</td><td rowspan="1" colspan="1">5.4</td><td rowspan="1" colspan="1">9.0</td><td rowspan="1" colspan="1">7.1</td><td rowspan="1" colspan="1">0.8</td><td rowspan="1" colspan="1">20</td><td rowspan="1" colspan="1">6.3</td><td rowspan="1" colspan="1">7.8</td><td rowspan="1" colspan="1">6.9</td><td rowspan="1" colspan="1">0.4</td><td rowspan="1" colspan="1">3</td><td rowspan="1" colspan="1">6.3</td><td rowspan="1" colspan="1">6.6</td><td rowspan="1" colspan="1">6.5</td><td rowspan="1" colspan="1">0.1</td></tr><tr><td rowspan="1" colspan="1">Eye horizontal diameter (% HL)</td><td rowspan="1" colspan="1">25.2</td><td rowspan="1" colspan="1">22.4</td><td rowspan="1" colspan="1">25.4</td><td rowspan="1" colspan="1">4</td><td rowspan="1" colspan="1">26.5</td><td rowspan="1" colspan="1">30.4</td><td rowspan="1" colspan="1">28.5</td><td rowspan="1" colspan="1">1.7</td><td rowspan="1" colspan="1">42</td><td rowspan="1" colspan="1">19.7</td><td rowspan="1" colspan="1">32.7</td><td rowspan="1" colspan="1">25.5</td><td rowspan="1" colspan="1">2.7</td><td rowspan="1" colspan="1">20</td><td rowspan="1" colspan="1">23.9</td><td rowspan="1" colspan="1">30.4</td><td rowspan="1" colspan="1">26.6</td><td rowspan="1" colspan="1">1.6</td><td rowspan="1" colspan="1">3</td><td rowspan="1" colspan="1">26.0</td><td rowspan="1" colspan="1">27.6</td><td rowspan="1" colspan="1">26.8</td><td rowspan="1" colspan="1">0.8</td></tr><tr><td rowspan="1" colspan="1">Eye horizontal diameter (% interorbital width with skin fold)</td><td rowspan="1" colspan="1">76.4</td><td rowspan="1" colspan="1">70.9</td><td rowspan="1" colspan="1">76.7</td><td rowspan="1" colspan="1">4</td><td rowspan="1" colspan="1">81.2</td><td rowspan="1" colspan="1">95.0</td><td rowspan="1" colspan="1">91.3</td><td rowspan="1" colspan="1">6.7</td><td rowspan="1" colspan="1">42</td><td rowspan="1" colspan="1">50.5</td><td rowspan="1" colspan="1">108.5</td><td rowspan="1" colspan="1">74.2</td><td rowspan="1" colspan="1">11.3</td><td rowspan="1" colspan="1">20</td><td rowspan="1" colspan="1">63.1</td><td rowspan="1" colspan="1">83.5</td><td rowspan="1" colspan="1">72.3</td><td rowspan="1" colspan="1">5.2</td><td rowspan="1" colspan="1">3</td><td rowspan="1" colspan="1">65.4</td><td rowspan="1" colspan="1">70.2</td><td rowspan="1" colspan="1">67.5</td><td rowspan="1" colspan="1">2.4</td></tr><tr><td rowspan="1" colspan="1">Interorbital width with skin fold (% SL)</td><td rowspan="1" colspan="1">8.7</td><td rowspan="1" colspan="1">8.6</td><td rowspan="1" colspan="1">8.8</td><td rowspan="1" colspan="1">4</td><td rowspan="1" colspan="1">8.0</td><td rowspan="1" colspan="1">9.3</td><td rowspan="1" colspan="1">8.5</td><td rowspan="1" colspan="1">0.6</td><td rowspan="1" colspan="1">42</td><td rowspan="1" colspan="1">7.7</td><td rowspan="1" colspan="1">12.0</td><td rowspan="1" colspan="1">9.7</td><td rowspan="1" colspan="1">0.9</td><td rowspan="1" colspan="1">20</td><td rowspan="1" colspan="1">8.8</td><td rowspan="1" colspan="1">10.4</td><td rowspan="1" colspan="1">9.6</td><td rowspan="1" colspan="1">0.5</td><td rowspan="1" colspan="1">3</td><td rowspan="1" colspan="1">9.4</td><td rowspan="1" colspan="1">9.7</td><td rowspan="1" colspan="1">9.6</td><td rowspan="1" colspan="1">0.2</td></tr><tr><td rowspan="1" colspan="1">Interorbital width with skin fold (% HL)</td><td rowspan="1" colspan="1">33.0</td><td rowspan="1" colspan="1">31.5</td><td rowspan="1" colspan="1">33.2</td><td rowspan="1" colspan="1">4</td><td rowspan="1" colspan="1">29.5</td><td rowspan="1" colspan="1">32.7</td><td rowspan="1" colspan="1">31.3</td><td rowspan="1" colspan="1">1.4</td><td rowspan="1" colspan="1">42</td><td rowspan="1" colspan="1">28.7</td><td rowspan="1" colspan="1">44.0</td><td rowspan="1" colspan="1">34.7</td><td rowspan="1" colspan="1">2.9</td><td rowspan="1" colspan="1">20</td><td rowspan="1" colspan="1">33.9</td><td rowspan="1" colspan="1">40.1</td><td rowspan="1" colspan="1">36.9</td><td rowspan="1" colspan="1">1.5</td><td rowspan="1" colspan="1">3</td><td rowspan="1" colspan="1">39.3</td><td rowspan="1" colspan="1">40.0</td><td rowspan="1" colspan="1">39.7</td><td rowspan="1" colspan="1">0.4</td></tr><tr><td rowspan="1" colspan="1">Interorbital width between frontal margins (% SL)</td><td rowspan="1" colspan="1">6.4</td><td rowspan="1" colspan="1">6.6</td><td rowspan="1" colspan="1">6.3</td><td rowspan="1" colspan="1">4</td><td rowspan="1" colspan="1">6.3</td><td rowspan="1" colspan="1">7.5</td><td rowspan="1" colspan="1">6.8</td><td rowspan="1" colspan="1">0.6</td><td rowspan="1" colspan="1">46</td><td rowspan="1" colspan="1">3.4</td><td rowspan="1" colspan="1">7.1</td><td rowspan="1" colspan="1">5.6</td><td rowspan="1" colspan="1">0.9</td><td rowspan="1" colspan="1">20</td><td rowspan="1" colspan="1">6.3</td><td rowspan="1" colspan="1">8.1</td><td rowspan="1" colspan="1">7.3</td><td rowspan="1" colspan="1">0.4</td><td rowspan="1" colspan="1">3</td><td rowspan="1" colspan="1">5.9</td><td rowspan="1" colspan="1">6.5</td><td rowspan="1" colspan="1">6.2</td><td rowspan="1" colspan="1">0.3</td></tr><tr><td rowspan="1" colspan="1">Interorbital width between frontal margins (% HL)</td><td rowspan="1" colspan="1">24.3</td><td rowspan="1" colspan="1">24.3</td><td rowspan="1" colspan="1">23.8</td><td rowspan="1" colspan="1">4</td><td rowspan="1" colspan="1">22.9</td><td rowspan="1" colspan="1">26.2</td><td rowspan="1" colspan="1">24.8</td><td rowspan="1" colspan="1">1.4</td><td rowspan="1" colspan="1">46</td><td rowspan="1" colspan="1">12.0</td><td rowspan="1" colspan="1">25.3</td><td rowspan="1" colspan="1">20.1</td><td rowspan="1" colspan="1">3.2</td><td rowspan="1" colspan="1">20</td><td rowspan="1" colspan="1">23.9</td><td rowspan="1" colspan="1">31.2</td><td rowspan="1" colspan="1">28.1</td><td rowspan="1" colspan="1">1.7</td><td rowspan="1" colspan="1">3</td><td rowspan="1" colspan="1">24.3</td><td rowspan="1" colspan="1">27.0</td><td rowspan="1" colspan="1">25.8</td><td rowspan="1" colspan="1">1.4</td></tr><tr><td rowspan="1" colspan="1">Lower-jaw length (% SL)</td><td rowspan="1" colspan="1">9.1</td><td rowspan="1" colspan="1">8.8</td><td rowspan="1" colspan="1">8.2</td><td rowspan="1" colspan="1">4</td><td rowspan="1" colspan="1">9.0</td><td rowspan="1" colspan="1">9.8</td><td rowspan="1" colspan="1">9.4</td><td rowspan="1" colspan="1">0.4</td><td rowspan="1" colspan="1">47</td><td rowspan="1" colspan="1">7.8</td><td rowspan="1" colspan="1">9.9</td><td rowspan="1" colspan="1">9.1</td><td rowspan="1" colspan="1">0.4</td><td rowspan="1" colspan="1">5</td><td rowspan="1" colspan="1">9.0</td><td rowspan="1" colspan="1">9.6</td><td rowspan="1" colspan="1">9.2</td><td rowspan="1" colspan="1">0.2</td><td rowspan="1" colspan="1"/><td rowspan="1" colspan="1"/><td rowspan="1" colspan="1"/><td rowspan="1" colspan="1"/><td rowspan="1" colspan="1"/></tr><tr><td rowspan="1" colspan="1">Lower-jaw length (% HL)</td><td rowspan="1" colspan="1">34.4</td><td rowspan="1" colspan="1">32.5</td><td rowspan="1" colspan="1">31.1</td><td rowspan="1" colspan="1">4</td><td rowspan="1" colspan="1">33.0</td><td rowspan="1" colspan="1">36.1</td><td rowspan="1" colspan="1">34.7</td><td rowspan="1" colspan="1">1.4</td><td rowspan="1" colspan="1">47</td><td rowspan="1" colspan="1">28.8</td><td rowspan="1" colspan="1">36.1</td><td rowspan="1" colspan="1">32.7</td><td rowspan="1" colspan="1">1.8</td><td rowspan="1" colspan="1">5</td><td rowspan="1" colspan="1">33.9</td><td rowspan="1" colspan="1">36.0</td><td rowspan="1" colspan="1">34.7</td><td rowspan="1" colspan="1">1.0</td><td rowspan="1" colspan="1"/><td rowspan="1" colspan="1"/><td rowspan="1" colspan="1"/><td rowspan="1" colspan="1"/><td rowspan="1" colspan="1"/></tr><tr><td rowspan="1" colspan="1">Lower-jaw length (% interorbital width with skin fold)</td><td rowspan="1" colspan="1">104.2</td><td rowspan="1" colspan="1">103.2</td><td rowspan="1" colspan="1">93.8</td><td rowspan="1" colspan="1">4</td><td rowspan="1" colspan="1">105.3</td><td rowspan="1" colspan="1">114.7</td><td rowspan="1" colspan="1">111.1</td><td rowspan="1" colspan="1">4.1</td><td rowspan="1" colspan="1">42</td><td rowspan="1" colspan="1">69.6</td><td rowspan="1" colspan="1">121.6</td><td rowspan="1" colspan="1">95.4</td><td rowspan="1" colspan="1">11.2</td><td rowspan="1" colspan="1">5</td><td rowspan="1" colspan="1">89.9</td><td rowspan="1" colspan="1">97.4</td><td rowspan="1" colspan="1">92.7</td><td rowspan="1" colspan="1">2.8</td><td rowspan="1" colspan="1"/><td rowspan="1" colspan="1"/><td rowspan="1" colspan="1"/><td rowspan="1" colspan="1"/><td rowspan="1" colspan="1"/></tr><tr><td rowspan="1" colspan="1">Lower-jaw length (% operculum depth)</td><td rowspan="1" colspan="1">84.1</td><td rowspan="1" colspan="1">87.1</td><td rowspan="1" colspan="1">78.0</td><td rowspan="1" colspan="1">4</td><td rowspan="1" colspan="1">80.0</td><td rowspan="1" colspan="1">92.2</td><td rowspan="1" colspan="1">87.9</td><td rowspan="1" colspan="1">5.5</td><td rowspan="1" colspan="1">47</td><td rowspan="1" colspan="1">70.1</td><td rowspan="1" colspan="1">93.8</td><td rowspan="1" colspan="1">80.7</td><td rowspan="1" colspan="1">5.4</td><td rowspan="1" colspan="1">5</td><td rowspan="1" colspan="1">82.1</td><td rowspan="1" colspan="1">86.5</td><td rowspan="1" colspan="1">83.8</td><td rowspan="1" colspan="1">1.7</td><td rowspan="1" colspan="1"/><td rowspan="1" colspan="1"/><td rowspan="1" colspan="1"/><td rowspan="1" colspan="1"/><td rowspan="1" colspan="1"/></tr><tr><td rowspan="1" colspan="1">Lower-jaw length (% maximum cranium width)</td><td rowspan="1" colspan="1">73.8</td><td rowspan="1" colspan="1">78.5</td><td rowspan="1" colspan="1">71.9</td><td rowspan="1" colspan="1">4</td><td rowspan="1" colspan="1">76.6</td><td rowspan="1" colspan="1">80.4</td><td rowspan="1" colspan="1">78.5</td><td rowspan="1" colspan="1">1.7</td><td rowspan="1" colspan="1">46</td><td rowspan="1" colspan="1">65.0</td><td rowspan="1" colspan="1">86.4</td><td rowspan="1" colspan="1">75.0</td><td rowspan="1" colspan="1">5.0</td><td rowspan="1" colspan="1">5</td><td rowspan="1" colspan="1">72.4</td><td rowspan="1" colspan="1">80.3</td><td rowspan="1" colspan="1">76.7</td><td rowspan="1" colspan="1">3.8</td><td rowspan="1" colspan="1"/><td rowspan="1" colspan="1"/><td rowspan="1" colspan="1"/><td rowspan="1" colspan="1"/><td rowspan="1" colspan="1"/></tr><tr><td rowspan="1" colspan="1">Operculum depth (% SL)</td><td rowspan="1" colspan="1">10.8</td><td rowspan="1" colspan="1">10.2</td><td rowspan="1" colspan="1">10.6</td><td rowspan="1" colspan="1">4</td><td rowspan="1" colspan="1">9.8</td><td rowspan="1" colspan="1">11.4</td><td rowspan="1" colspan="1">10.8</td><td rowspan="1" colspan="1">0.7</td><td rowspan="1" colspan="1">47</td><td rowspan="1" colspan="1">9.9</td><td rowspan="1" colspan="1">13.2</td><td rowspan="1" colspan="1">11.4</td><td rowspan="1" colspan="1">0.7</td><td rowspan="1" colspan="1">5</td><td rowspan="1" colspan="1">10.7</td><td rowspan="1" colspan="1">11.5</td><td rowspan="1" colspan="1">11.0</td><td rowspan="1" colspan="1">0.3</td><td rowspan="1" colspan="1"/><td rowspan="1" colspan="1"/><td rowspan="1" colspan="1"/><td rowspan="1" colspan="1"/><td rowspan="1" colspan="1"/></tr><tr><td rowspan="1" colspan="1">Operculum depth (% HL)</td><td rowspan="1" colspan="1">40.9</td><td rowspan="1" colspan="1">37.3</td><td rowspan="1" colspan="1">39.9</td><td rowspan="1" colspan="1">4</td><td rowspan="1" colspan="1">38.4</td><td rowspan="1" colspan="1">41.2</td><td rowspan="1" colspan="1">39.6</td><td rowspan="1" colspan="1">1.2</td><td rowspan="1" colspan="1">47</td><td rowspan="1" colspan="1">36.3</td><td rowspan="1" colspan="1">43.9</td><td rowspan="1" colspan="1">40.6</td><td rowspan="1" colspan="1">1.6</td><td rowspan="1" colspan="1">5</td><td rowspan="1" colspan="1">40.7</td><td rowspan="1" colspan="1">42.8</td><td rowspan="1" colspan="1">41.4</td><td rowspan="1" colspan="1">0.8</td><td rowspan="1" colspan="1"/><td rowspan="1" colspan="1"/><td rowspan="1" colspan="1"/><td rowspan="1" colspan="1"/><td rowspan="1" colspan="1"/></tr><tr><td rowspan="1" colspan="1">Cranial-roof length (% SL)</td><td rowspan="1" colspan="1">15.8</td><td rowspan="1" colspan="1">16.6</td><td rowspan="1" colspan="1">16.2</td><td rowspan="1" colspan="1">4</td><td rowspan="1" colspan="1">18.2</td><td rowspan="1" colspan="1">19.8</td><td rowspan="1" colspan="1">19.2</td><td rowspan="1" colspan="1">0.8</td><td rowspan="1" colspan="1">46</td><td rowspan="1" colspan="1">16.4</td><td rowspan="1" colspan="1">21.0</td><td rowspan="1" colspan="1">17.8</td><td rowspan="1" colspan="1">1.0</td><td rowspan="1" colspan="1">5</td><td rowspan="1" colspan="1">15.5</td><td rowspan="1" colspan="1">16.5</td><td rowspan="1" colspan="1">16.2</td><td rowspan="1" colspan="1">0.4</td><td rowspan="1" colspan="1"/><td rowspan="1" colspan="1"/><td rowspan="1" colspan="1"/><td rowspan="1" colspan="1"/><td rowspan="1" colspan="1"/></tr><tr><td rowspan="1" colspan="1">Cranial-roof length (% HL)</td><td rowspan="1" colspan="1">59.7</td><td rowspan="1" colspan="1">61.1</td><td rowspan="1" colspan="1">61.2</td><td rowspan="1" colspan="1">4</td><td rowspan="1" colspan="1">68.0</td><td rowspan="1" colspan="1">73.3</td><td rowspan="1" colspan="1">70.5</td><td rowspan="1" colspan="1">2.5</td><td rowspan="1" colspan="1">46</td><td rowspan="1" colspan="1">56.5</td><td rowspan="1" colspan="1">69.9</td><td rowspan="1" colspan="1">63.6</td><td rowspan="1" colspan="1">3.1</td><td rowspan="1" colspan="1">5</td><td rowspan="1" colspan="1">58.9</td><td rowspan="1" colspan="1">62.5</td><td rowspan="1" colspan="1">60.9</td><td rowspan="1" colspan="1">1.4</td><td rowspan="1" colspan="1"/><td rowspan="1" colspan="1"/><td rowspan="1" colspan="1"/><td rowspan="1" colspan="1"/><td rowspan="1" colspan="1"/></tr><tr><td rowspan="1" colspan="1">Maximum cranium width (% cranial-roof length)</td><td rowspan="1" colspan="1">78.0</td><td rowspan="1" colspan="1">67.8</td><td rowspan="1" colspan="1">70.7</td><td rowspan="1" colspan="1">4</td><td rowspan="1" colspan="1">61.2</td><td rowspan="1" colspan="1">64.1</td><td rowspan="1" colspan="1">62.7</td><td rowspan="1" colspan="1">1.2</td><td rowspan="1" colspan="1">46</td><td rowspan="1" colspan="1">58.5</td><td rowspan="1" colspan="1">78.2</td><td rowspan="1" colspan="1">68.7</td><td rowspan="1" colspan="1">4.3</td><td rowspan="1" colspan="1">5</td><td rowspan="1" colspan="1">72.5</td><td rowspan="1" colspan="1">77.8</td><td rowspan="1" colspan="1">74.3</td><td rowspan="1" colspan="1">2.2</td><td rowspan="1" colspan="1"/><td rowspan="1" colspan="1"/><td rowspan="1" colspan="1"/><td rowspan="1" colspan="1"/><td rowspan="1" colspan="1"/></tr><tr><td rowspan="1" colspan="1">Anterior barbel length (% HL)</td><td rowspan="1" colspan="1">21.9</td><td rowspan="1" colspan="1">16.0</td><td rowspan="1" colspan="1">17.5</td><td rowspan="1" colspan="1">4</td><td rowspan="1" colspan="1">8.4</td><td rowspan="1" colspan="1">10.0</td><td rowspan="1" colspan="1">9.2</td><td rowspan="1" colspan="1">0.7</td><td rowspan="1" colspan="1">46</td><td rowspan="1" colspan="1">4.6</td><td rowspan="1" colspan="1">24.0</td><td rowspan="1" colspan="1">11.9</td><td rowspan="1" colspan="1">4.6</td><td rowspan="1" colspan="1">20</td><td rowspan="1" colspan="1">4.0</td><td rowspan="1" colspan="1">11.6</td><td rowspan="1" colspan="1">7.3</td><td rowspan="1" colspan="1">2.1</td><td rowspan="1" colspan="1">3</td><td rowspan="1" colspan="1">10.9</td><td rowspan="1" colspan="1">13.6</td><td rowspan="1" colspan="1">11.9</td><td rowspan="1" colspan="1">1.5</td></tr><tr><td rowspan="1" colspan="1">Anterior barbel length (% eye horizontal diameter)</td><td rowspan="1" colspan="1">86.6</td><td rowspan="1" colspan="1">71.4</td><td rowspan="1" colspan="1">68.9</td><td rowspan="1" colspan="1">4</td><td rowspan="1" colspan="1">31.3</td><td rowspan="1" colspan="1">33.8</td><td rowspan="1" colspan="1">32.4</td><td rowspan="1" colspan="1">1.2</td><td rowspan="1" colspan="1">42</td><td rowspan="1" colspan="1">16.6</td><td rowspan="1" colspan="1">109.7</td><td rowspan="1" colspan="1">49.5</td><td rowspan="1" colspan="1">22.4</td><td rowspan="1" colspan="1">20</td><td rowspan="1" colspan="1">15.6</td><td rowspan="1" colspan="1">45.4</td><td rowspan="1" colspan="1">27.6</td><td rowspan="1" colspan="1">7.9</td><td rowspan="1" colspan="1">3</td><td rowspan="1" colspan="1">40.7</td><td rowspan="1" colspan="1">49.2</td><td rowspan="1" colspan="1">44.2</td><td rowspan="1" colspan="1">4.4</td></tr><tr><td rowspan="1" colspan="1">Posterior barbel length (% HL)</td><td rowspan="1" colspan="1">33.8</td><td rowspan="1" colspan="1">27.6</td><td rowspan="1" colspan="1">29.3</td><td rowspan="1" colspan="1">4</td><td rowspan="1" colspan="1">14.2</td><td rowspan="1" colspan="1">19.7</td><td rowspan="1" colspan="1">17.2</td><td rowspan="1" colspan="1">2.5</td><td rowspan="1" colspan="1">46</td><td rowspan="1" colspan="1">15.4</td><td rowspan="1" colspan="1">38.7</td><td rowspan="1" colspan="1">24.4</td><td rowspan="1" colspan="1">5.3</td><td rowspan="1" colspan="1">20</td><td rowspan="1" colspan="1">14.2</td><td rowspan="1" colspan="1">25.7</td><td rowspan="1" colspan="1">19.7</td><td rowspan="1" colspan="1">2.7</td><td rowspan="1" colspan="1">3</td><td rowspan="1" colspan="1">18.1</td><td rowspan="1" colspan="1">23.7</td><td rowspan="1" colspan="1">21.0</td><td rowspan="1" colspan="1">2.8</td></tr><tr><td rowspan="1" colspan="1">Posterior barbel length (% eye horizontal diameter)</td><td rowspan="1" colspan="1">134.0</td><td rowspan="1" colspan="1">123.6</td><td rowspan="1" colspan="1">115.1</td><td rowspan="1" colspan="1">4</td><td rowspan="1" colspan="1">46.7</td><td rowspan="1" colspan="1">74.1</td><td rowspan="1" colspan="1">61.0</td><td rowspan="1" colspan="1">12.1</td><td rowspan="1" colspan="1">42</td><td rowspan="1" colspan="1">54.1</td><td rowspan="1" colspan="1">177.3</td><td rowspan="1" colspan="1">99.6</td><td rowspan="1" colspan="1">29.2</td><td rowspan="1" colspan="1">5</td><td rowspan="1" colspan="1">62.2</td><td rowspan="1" colspan="1">77.9</td><td rowspan="1" colspan="1">69.8</td><td rowspan="1" colspan="1">6.5</td><td rowspan="1" colspan="1">3</td><td rowspan="1" colspan="1">69.8</td><td rowspan="1" colspan="1">85.9</td><td rowspan="1" colspan="1">78.4</td><td rowspan="1" colspan="1">8.1</td></tr><tr><td rowspan="1" colspan="1">length of unsegmented part from x-ray (% dorsal-fin depth)</td><td rowspan="1" colspan="1">88.7</td><td rowspan="1" colspan="1">92.9</td><td rowspan="1" colspan="1">92.5</td><td rowspan="1" colspan="1">3</td><td rowspan="1" colspan="1">80.1</td><td rowspan="1" colspan="1">90.9</td><td rowspan="1" colspan="1">86.8</td><td rowspan="1" colspan="1">5.8</td><td rowspan="1" colspan="1">35</td><td rowspan="1" colspan="1">73.1</td><td rowspan="1" colspan="1">96.1</td><td rowspan="1" colspan="1">85.1</td><td rowspan="1" colspan="1">6.7</td><td rowspan="1" colspan="1">17</td><td rowspan="1" colspan="1">83.3</td><td rowspan="1" colspan="1">96.5</td><td rowspan="1" colspan="1">91.4</td><td rowspan="1" colspan="1">4.5</td><td rowspan="1" colspan="1">3</td><td rowspan="1" colspan="1">92.4</td><td rowspan="1" colspan="1">93.4</td><td rowspan="1" colspan="1">93.0</td><td rowspan="1" colspan="1">0.5</td></tr><tr><td rowspan="1" colspan="1">length of lower non-serrated part from x-ray (% dorsal-fin depth)</td><td rowspan="1" colspan="1">15.0</td><td rowspan="1" colspan="1">11.5</td><td rowspan="1" colspan="1">17.2</td><td rowspan="1" colspan="1">3</td><td rowspan="1" colspan="1">24.2</td><td rowspan="1" colspan="1">29.8</td><td rowspan="1" colspan="1">26.5</td><td rowspan="1" colspan="1">2.9</td><td rowspan="1" colspan="1">35</td><td rowspan="1" colspan="1">10.4</td><td rowspan="1" colspan="1">25.4</td><td rowspan="1" colspan="1">17.4</td><td rowspan="1" colspan="1">3.3</td><td rowspan="1" colspan="1">17</td><td rowspan="1" colspan="1">32.8</td><td rowspan="1" colspan="1">43.1</td><td rowspan="1" colspan="1">37.4</td><td rowspan="1" colspan="1">2.9</td><td rowspan="1" colspan="1">3</td><td rowspan="1" colspan="1">32.6</td><td rowspan="1" colspan="1">38.2</td><td rowspan="1" colspan="1">35.2</td><td rowspan="1" colspan="1">2.8</td></tr><tr><td rowspan="1" colspan="1">length of upper serrated part from x-ray (% dorsal-fin depth)</td><td rowspan="1" colspan="1">73.7</td><td rowspan="1" colspan="1">81.5</td><td rowspan="1" colspan="1">75.3</td><td rowspan="1" colspan="1">3</td><td rowspan="1" colspan="1">54.5</td><td rowspan="1" colspan="1">65.1</td><td rowspan="1" colspan="1">60.2</td><td rowspan="1" colspan="1">5.4</td><td rowspan="1" colspan="1">35</td><td rowspan="1" colspan="1">50.8</td><td rowspan="1" colspan="1">81.2</td><td rowspan="1" colspan="1">67.7</td><td rowspan="1" colspan="1">7.9</td><td rowspan="1" colspan="1">17</td><td rowspan="1" colspan="1">45.1</td><td rowspan="1" colspan="1">61.7</td><td rowspan="1" colspan="1">54.0</td><td rowspan="1" colspan="1">5.0</td><td rowspan="1" colspan="1">3</td><td rowspan="1" colspan="1">55.1</td><td rowspan="1" colspan="1">59.7</td><td rowspan="1" colspan="1">57.8</td><td rowspan="1" colspan="1">2.4</td></tr><tr><td rowspan="1" colspan="1">length of lower non-serrated part from x-ray (% length of unsegmented part)</td><td rowspan="1" colspan="1">16.9</td><td rowspan="1" colspan="1">12.3</td><td rowspan="1" colspan="1">18.6</td><td rowspan="1" colspan="1">3</td><td rowspan="1" colspan="1">27.1</td><td rowspan="1" colspan="1">32.8</td><td rowspan="1" colspan="1">30.6</td><td rowspan="1" colspan="1">3.1</td><td rowspan="1" colspan="1">35</td><td rowspan="1" colspan="1">12.7</td><td rowspan="1" colspan="1">31.0</td><td rowspan="1" colspan="1">20.6</td><td rowspan="1" colspan="1">4.5</td><td rowspan="1" colspan="1">17</td><td rowspan="1" colspan="1">35.9</td><td rowspan="1" colspan="1">46.6</td><td rowspan="1" colspan="1">41.0</td><td rowspan="1" colspan="1">3.4</td><td rowspan="1" colspan="1">3</td><td rowspan="1" colspan="1">35.3</td><td rowspan="1" colspan="1">40.9</td><td rowspan="1" colspan="1">37.8</td><td rowspan="1" colspan="1">2.9</td></tr><tr><td rowspan="1" colspan="1">length of upper serrated part from x-ray (% length of unsegmented part)</td><td rowspan="1" colspan="1">83.1</td><td rowspan="1" colspan="1">87.7</td><td rowspan="1" colspan="1">81.4</td><td rowspan="1" colspan="1">3</td><td rowspan="1" colspan="1">67.2</td><td rowspan="1" colspan="1">72.9</td><td rowspan="1" colspan="1">69.4</td><td rowspan="1" colspan="1">3.1</td><td rowspan="1" colspan="1">35</td><td rowspan="1" colspan="1">69.0</td><td rowspan="1" colspan="1">87.3</td><td rowspan="1" colspan="1">79.4</td><td rowspan="1" colspan="1">4.5</td><td rowspan="1" colspan="1">17</td><td rowspan="1" colspan="1">53.4</td><td rowspan="1" colspan="1">64.1</td><td rowspan="1" colspan="1">59.0</td><td rowspan="1" colspan="1">3.4</td><td rowspan="1" colspan="1">3</td><td rowspan="1" colspan="1">59.1</td><td rowspan="1" colspan="1">64.7</td><td rowspan="1" colspan="1">62.2</td><td rowspan="1" colspan="1">2.9</td></tr></tbody></table></table-wrap><table-wrap id="T4" position="float" orientation="portrait"><label>Table 4.</label><caption><p>Frequencies of occurrence of meristic character states and coded length of anterior- and posterior barbels in <italic><tp:taxon-name><tp:taxon-name-part taxon-name-part-type="genus" reg="Enteromius">Enteromius</tp:taxon-name-part> <tp:taxon-name-part taxon-name-part-type="species" reg="yardiensis">yardiensis</tp:taxon-name-part></tp:taxon-name></italic> sp. nov., <italic><tp:taxon-name><tp:taxon-name-part taxon-name-part-type="genus" reg="Enteromius">E.</tp:taxon-name-part> <tp:taxon-name-part taxon-name-part-type="species" reg="akakianus">akakianus</tp:taxon-name-part></tp:taxon-name></italic>, <italic><tp:taxon-name><tp:taxon-name-part taxon-name-part-type="genus" reg="Enteromius">E.</tp:taxon-name-part> <tp:taxon-name-part taxon-name-part-type="species" reg="pleurogramma">pleurogramma</tp:taxon-name-part></tp:taxon-name></italic>, <italic><tp:taxon-name><tp:taxon-name-part taxon-name-part-type="genus" reg="Enteromius">Enteromius</tp:taxon-name-part></tp:taxon-name></italic> sp. CMER, <italic><tp:taxon-name><tp:taxon-name-part taxon-name-part-type="genus" reg="Enteromius">E.</tp:taxon-name-part> <tp:taxon-name-part taxon-name-part-type="species" reg="paludinosus">paludinosus</tp:taxon-name-part></tp:taxon-name></italic>, and <italic><tp:taxon-name><tp:taxon-name-part taxon-name-part-type="genus" reg="Enteromius">E.</tp:taxon-name-part> <tp:taxon-name-part taxon-name-part-type="species" reg="longicauda">longicauda</tp:taxon-name-part></tp:taxon-name></italic>. Values with * indicating counts found in holotypes and lectotypes. Numbers in squared brackets refer to mean±SD; blank spaces indicate missing data. CMER referring to Central Main Ethiopian Rift as defined in text. Information per specimen as in Table <xref ref-type="table" rid="T1">1</xref>.</p></caption><table id="TID0EN1FK" rules="all"><tbody><tr><td rowspan="1" colspan="1">
                      <bold>Character states</bold>
                    </td><td rowspan="1" colspan="1">
                      <bold><italic><tp:taxon-name><tp:taxon-name-part taxon-name-part-type="genus" reg="Enteromius">E.</tp:taxon-name-part> <tp:taxon-name-part taxon-name-part-type="species" reg="yardiensis">yardiensis</tp:taxon-name-part></tp:taxon-name></italic></bold>
                    </td><td rowspan="1" colspan="1">
                      <bold><italic><tp:taxon-name><tp:taxon-name-part taxon-name-part-type="genus" reg="Enteromius">E.</tp:taxon-name-part> <tp:taxon-name-part taxon-name-part-type="species" reg="akakianus">akakianus</tp:taxon-name-part></tp:taxon-name></italic></bold>
                    </td><td rowspan="1" colspan="1">
                      <bold><italic><tp:taxon-name><tp:taxon-name-part taxon-name-part-type="genus" reg="Enteromius">E.</tp:taxon-name-part> <tp:taxon-name-part taxon-name-part-type="species" reg="pleurogramma">pleurogramma</tp:taxon-name-part></tp:taxon-name></italic></bold>
                    </td><td rowspan="1" colspan="1">
                      <bold><italic><tp:taxon-name><tp:taxon-name-part taxon-name-part-type="genus" reg="Enteromius">Enteromius</tp:taxon-name-part></tp:taxon-name></italic> sp. CMER</bold>
                    </td><td rowspan="1" colspan="1">
                      <bold><italic><tp:taxon-name><tp:taxon-name-part taxon-name-part-type="genus" reg="Enteromius">E.</tp:taxon-name-part> <tp:taxon-name-part taxon-name-part-type="species" reg="paludinosus">paludinosus</tp:taxon-name-part></tp:taxon-name></italic></bold>
                    </td><td rowspan="1" colspan="1">
                      <bold><italic><tp:taxon-name><tp:taxon-name-part taxon-name-part-type="genus" reg="Enteromius">E.</tp:taxon-name-part> <tp:taxon-name-part taxon-name-part-type="species" reg="longicauda">longicauda</tp:taxon-name-part></tp:taxon-name></italic></bold>
                    </td></tr><tr><td rowspan="1" colspan="1">Number of unbranched dorsal-fin rays</td><td rowspan="1" colspan="1">3(47), 4*(22) [3.3±0.5]</td><td rowspan="1" colspan="1">3*(2), 4(1) [3.3±0.6]</td><td rowspan="1" colspan="1">3(1), 4(3) [3.8±0.5]</td><td rowspan="1" colspan="1">2(1), 3(38), 4(7) [3.1±0.4]</td><td rowspan="1" colspan="1">2(3), 3*(14), 4(3) [3.0±0.6]</td><td rowspan="1" colspan="1">3*(2), 4(1) [3.3±0.6]</td></tr><tr><td rowspan="1" colspan="1">Number of branched pelvic-fin rays</td><td rowspan="1" colspan="1">7*(35), 8(4) [7.1±0.3]</td><td rowspan="1" colspan="1">7*(1), 8(2) [7.7±0.6]</td><td rowspan="1" colspan="1">8(4) [8.0±0.0]</td><td rowspan="1" colspan="1">6(1), 7(3), 8(38), 9(5) [8.0±0.5]</td><td rowspan="1" colspan="1">7(1), 8*(18), 9(1) [8.0±0.3]</td><td rowspan="1" colspan="1">7(1), 8*(2) [7.7±0.6]</td></tr><tr><td rowspan="1" colspan="1">Number of branched pectoral-fin rays</td><td rowspan="1" colspan="1">12*(11), 13(23), 14(5) [12.8±0.6]</td><td rowspan="1" colspan="1">16*(3) [16.0±0.0]</td><td rowspan="1" colspan="1">13(1), 14(1), 15(2) [14.3±1.0]</td><td rowspan="1" colspan="1">12(1), 14(5), 15(25), 16(16) [15.2±0.8]</td><td rowspan="1" colspan="1">13(2), 14*(9), 15(9) [14.4±0.7]</td><td rowspan="1" colspan="1">15*(2), 16(1) [15.3±0.6]</td></tr><tr><td rowspan="1" colspan="1">Total number of vertebrae</td><td rowspan="1" colspan="1">33*(53), 34(16) [33.2±0.4]</td><td rowspan="1" colspan="1">35(1), 36(1), 37*(1) [36.0±1.0]</td><td rowspan="1" colspan="1">35(4) [35.0±0.0]</td><td rowspan="1" colspan="1">34(2), 35(29), 36(13), 37(2) [35.3±0.6]</td><td rowspan="1" colspan="1">34*(17), 35(3) [34.2±0.4]</td><td rowspan="1" colspan="1">35(2), 36*(1) [35.3±0.6]</td></tr><tr><td rowspan="1" colspan="1">Number of abdominal vertebrae</td><td rowspan="1" colspan="1">17(18), 18*(50) [17.7±0.4]</td><td rowspan="1" colspan="1">20(2), 21*(1) [20.3±0.6]</td><td rowspan="1" colspan="1">19(1), 20(3) [19.8±0.5]</td><td rowspan="1" colspan="1">19(14), 20(27) [19.7±0.5]</td><td rowspan="1" colspan="1">18*(18), 19(2) [18.1±0.3]</td><td rowspan="1" colspan="1">19*(3) [19.0±0.0]</td></tr><tr><td rowspan="1" colspan="1">Number of caudal vertebrae</td><td rowspan="1" colspan="1">15*(35), 16(32), 17(1) [15.5±0.5]</td><td rowspan="1" colspan="1">15(1), 16*(2) [15.7±0.6]</td><td rowspan="1" colspan="1">15(3), 16(1) [15.3±0.5]</td><td rowspan="1" colspan="1">14(1), 15(25), 16(15), 17(1) [15.4±0.6]</td><td rowspan="1" colspan="1">15(1), 16*(17), 17(2) [16.1±0.4]</td><td rowspan="1" colspan="1">16(2), 17*(1) [16.3±0.6]</td></tr><tr><td rowspan="1" colspan="1">Number of predorsal abdominal vertebrae</td><td rowspan="1" colspan="1">10(8), 11*(60), 12(1) [10.9±0.3]</td><td rowspan="1" colspan="1">10*(2), 11(1) [10.3±0.6]</td><td rowspan="1" colspan="1">11(3), 12(1) [11.3±0.5]</td><td rowspan="1" colspan="1">9(1), 10(20), 11(23), 12(1) [10.5±0.6]</td><td rowspan="1" colspan="1">9(1), 10*(19) [10.0±0.2]</td><td rowspan="1" colspan="1">10*(3) [10.0±0.0]</td></tr><tr><td rowspan="1" colspan="1">Number of preanal caudal vertebrae</td><td rowspan="1" colspan="1">0*(39), 1(19), 2(1) [0.4±0.5]</td><td rowspan="1" colspan="1">0*(2), 1(1) [0.3±0.6]</td><td rowspan="1" colspan="1">0(3), 1(1) [0.3±0.5]</td><td rowspan="1" colspan="1">0(24), 1(21), 2(1) [0.5±0.5]</td><td rowspan="1" colspan="1">0*(19), 1(1) [0.1±0.2]</td><td rowspan="1" colspan="1">0*(3) [0.0±0.0]</td></tr><tr><td rowspan="1" colspan="1">Number of vertebrae between first pterygiophores of dorsal and anal fins</td><td rowspan="1" colspan="1">6(5), 7*(52), 8(11), 9(1) [7.1±0.5]</td><td rowspan="1" colspan="1">10(2), 11*(1) [10.3±0.6]</td><td rowspan="1" colspan="1">8(1), 9(3) [8.8±0.5]</td><td rowspan="1" colspan="1">8(1), 9(11), 10(29), 11(2), 12(1) [9.8±0.7]</td><td rowspan="1" colspan="1">8*(15), 9(5) [8.3±0.4]</td><td rowspan="1" colspan="1">8(1), 9*(2) [8.7±0.6]</td></tr><tr><td rowspan="1" colspan="1">Total number of lateral-series scales</td><td rowspan="1" colspan="1">32(4), 33(23), 34*(10), 35(2) [33.3±0.7]</td><td rowspan="1" colspan="1">36(2), 37*(1) [36.3±0.6]</td><td rowspan="1" colspan="1">34(1), 35(2), 36(1) [35.0±0.8]</td><td rowspan="1" colspan="1">34(6), 35(17), 36(16), 37(3) [35.4±0.8]</td><td rowspan="1" colspan="1">33*(5), 34(7), 35(5), 36(3) [34.3±1.0]</td><td rowspan="1" colspan="1">35(1), 36*(1), 37(1) [36.0±1.0]</td></tr><tr><td rowspan="1" colspan="1">Number of lateral-series scales to posterior margin of hypurals</td><td rowspan="1" colspan="1">31(7), 32(19), 33*(9), 34(4) [32.3±0.9]</td><td rowspan="1" colspan="1">35*(2), 36(1) [35.3±0.6]</td><td rowspan="1" colspan="1">32(1), 34(3) [33.5±1.0]</td><td rowspan="1" colspan="1">32(1), 33(9), 34(11), 35(17), 36(4) [34.3±1.0]</td><td rowspan="1" colspan="1">32*(8), 33(5), 34(7) [33.0±0.9]</td><td rowspan="1" colspan="1">34*(2), 35(1) [34.3±0.6]</td></tr><tr><td rowspan="1" colspan="1">Number of scale rows between lateral line – dorsal-fin origin</td><td rowspan="1" colspan="1">6(28), 7*(11) [6.3±0.5]</td><td rowspan="1" colspan="1">6*(3) [6.0±0.0]</td><td rowspan="1" colspan="1">6(3), 7(1) [6.3±0.5]</td><td rowspan="1" colspan="1">5(1), 6(35), 7(6) [6.1±0.4]</td><td rowspan="1" colspan="1">6*(7), 7(13) [6.7±0.5]</td><td rowspan="1" colspan="1">7*(3) [7.0±0.0]</td></tr><tr><td rowspan="1" colspan="1">Number of scale rows between lateral line – pelvic fin origin</td><td rowspan="1" colspan="1">1(1), 2*(30), 3(8) [2.2±0.5]</td><td rowspan="1" colspan="1">3(2), 4*(1) [3.3±0.6]</td><td rowspan="1" colspan="1">4(4) [4.0±0.0]</td><td rowspan="1" colspan="1">3(4), 4(37) 5(1) [3.9±0.3]</td><td rowspan="1" colspan="1">3(3), 4*(17) [3.9±0.4]</td><td rowspan="1" colspan="1">3(1), 4*(2) [3.7±0.6]</td></tr><tr><td rowspan="1" colspan="1">Number of scale rows between lateral line – anus</td><td rowspan="1" colspan="1">1(1), 2*(33), 3(5) [2.1±0.4]</td><td rowspan="1" colspan="1">4(2), 5*(1) [4.3±0.6]</td><td rowspan="1" colspan="1">4(2), 5(2) [4.5±0.6]</td><td rowspan="1" colspan="1">3(1), 4(35), 5(6) [4.1±0.4]</td><td rowspan="1" colspan="1">4*(16), 5(4) [4.2±0.4]</td><td rowspan="1" colspan="1">4*(3) [4.0±0.0]</td></tr><tr><td rowspan="1" colspan="1">Anterior barbel coded length; note that the character is not applicable for <italic><tp:taxon-name><tp:taxon-name-part taxon-name-part-type="genus" reg="Enteromius">E.</tp:taxon-name-part> <tp:taxon-name-part taxon-name-part-type="species" reg="yardiensis">yardiensis</tp:taxon-name-part></tp:taxon-name></italic> sp. nov. with anterior barbel absent in all specimens</td><td rowspan="1" colspan="1">absent</td><td rowspan="1" colspan="1">2*(3)</td><td rowspan="1" colspan="1">1(4)</td><td rowspan="1" colspan="1">1(36), 2(10)</td><td rowspan="1" colspan="1">1*(20)</td><td rowspan="1" colspan="1">1*(3)</td></tr><tr><td rowspan="1" colspan="1">Posterior barbel coded length</td><td rowspan="1" colspan="1">1(7), 2*(32)</td><td rowspan="1" colspan="1">3(2), 4*(1)</td><td rowspan="1" colspan="1">2(3), 3(1)</td><td rowspan="1" colspan="1">2(9), 3(35), 4(2)</td><td rowspan="1" colspan="1">2*(17), 3(3)</td><td rowspan="1" colspan="1">2*(3)</td></tr></tbody></table></table-wrap><fig id="F7" position="float" orientation="portrait"><object-id xmlns:xlink="http://www.w3.org/1999/xlink" content-type="doi" xlink:type="simple">10.3897/zookeys.902.39606.figure7</object-id><object-id xmlns:xlink="http://www.w3.org/1999/xlink" content-type="zenodo_dep_id" xlink:type="simple">3614265</object-id><object-id xmlns:xlink="http://www.w3.org/1999/xlink" content-type="arpha" xlink:type="simple">822D5F52-A870-53F1-9372-B0968A7B1C89</object-id><label>Figure 7.</label><caption><p><italic><tp:taxon-name><tp:taxon-name-part taxon-name-part-type="genus" reg="Enteromius">Enteromius</tp:taxon-name-part> <tp:taxon-name-part taxon-name-part-type="species" reg="yardiensis">yardiensis</tp:taxon-name-part></tp:taxon-name></italic> sp. nov. alive, paratype, <named-content xmlns:xlink="http://www.w3.org/1999/xlink" content-type="dwc:institutional_code" xlink:type="simple">NMW</named-content> 99640, Awash R. at Aditu (site 3), 35.4 mm SL. Photograph by W. Graf.</p></caption><graphic xmlns:xlink="http://www.w3.org/1999/xlink" xlink:href="zookeys-902-107-g007.jpg" position="float" orientation="portrait" xlink:type="simple" id="oo_370920.jpg"><uri content-type="original_file" xlink:type="simple">https://binary.pensoft.net/fig/370920</uri></graphic></fig><fig id="F8" position="float" orientation="portrait"><object-id xmlns:xlink="http://www.w3.org/1999/xlink" content-type="doi" xlink:type="simple">10.3897/zookeys.902.39606.figure8</object-id><object-id xmlns:xlink="http://www.w3.org/1999/xlink" content-type="zenodo_dep_id" xlink:type="simple">3614267</object-id><object-id xmlns:xlink="http://www.w3.org/1999/xlink" content-type="arpha" xlink:type="simple">F1645B45-C5AB-5D45-98D0-0C3E8DBF7100</object-id><label>Figure 8.</label><caption><p>Dorsal fin in <italic><tp:taxon-name><tp:taxon-name-part taxon-name-part-type="genus" reg="Enteromius">Enteromius</tp:taxon-name-part> <tp:taxon-name-part taxon-name-part-type="species" reg="yardiensis">yardiensis</tp:taxon-name-part></tp:taxon-name></italic> sp. nov., paratype, <named-content xmlns:xlink="http://www.w3.org/1999/xlink" content-type="dwc:institutional_code" xlink:type="simple">NMW</named-content> 99259, side channel of Awash R. at Kada Bada (site 2), 37.6 mm SL, with four unbranched rays. Arrow 1 showing first unbranched dorsal-fin ray, arrow 2 showing relative positions of tip of penultimate (3<sup>rd</sup>) unbranched dorsal-fin ray and lowermost limit of serrated part of last (4<sup>th</sup>) unbranched dorsal-fin ray.</p></caption><graphic xmlns:xlink="http://www.w3.org/1999/xlink" xlink:href="zookeys-902-107-g008.jpg" position="float" orientation="portrait" xlink:type="simple" id="oo_370921.jpg"><uri content-type="original_file" xlink:type="simple">https://binary.pensoft.net/fig/370921</uri></graphic></fig><fig id="F9" position="float" orientation="portrait"><object-id xmlns:xlink="http://www.w3.org/1999/xlink" content-type="doi" xlink:type="simple">10.3897/zookeys.902.39606.figure9</object-id><object-id xmlns:xlink="http://www.w3.org/1999/xlink" content-type="zenodo_dep_id" xlink:type="simple">3614269</object-id><object-id xmlns:xlink="http://www.w3.org/1999/xlink" content-type="arpha" xlink:type="simple">B3469504-BFBE-5E17-8B57-4019AB53089F</object-id><label>Figure 9.</label><caption><p>Alizarin-stained specimens showing cephalic sensory canals and infraorbitals in <bold>A</bold><italic><tp:taxon-name><tp:taxon-name-part taxon-name-part-type="genus" reg="Enteromius">Enteromius</tp:taxon-name-part> <tp:taxon-name-part taxon-name-part-type="species" reg="yardiensis">yardiensis</tp:taxon-name-part></tp:taxon-name></italic> sp. nov. (same specimen as in Fig. <xref ref-type="fig" rid="F8">8</xref>) <bold>B</bold><italic><tp:taxon-name><tp:taxon-name-part taxon-name-part-type="genus" reg="Enteromius">Enteromius</tp:taxon-name-part></tp:taxon-name></italic> sp. CMER, <named-content xmlns:xlink="http://www.w3.org/1999/xlink" content-type="dwc:institutional_code" xlink:type="simple">NMW</named-content> 99237, Lake Ziway (site 8), 34.8 mm SL. Arrows showing part of frontal with no canal in <bold>A</bold> and medial branch of supraorbital canal (CSO) in <bold>B</bold>.</p></caption><graphic xmlns:xlink="http://www.w3.org/1999/xlink" xlink:href="zookeys-902-107-g009.jpg" position="float" orientation="portrait" xlink:type="simple" id="oo_370922.jpg"><uri content-type="original_file" xlink:type="simple">https://binary.pensoft.net/fig/370922</uri></graphic></fig><fig id="F10" position="float" orientation="portrait"><object-id xmlns:xlink="http://www.w3.org/1999/xlink" content-type="doi" xlink:type="simple">10.3897/zookeys.902.39606.figure10</object-id><object-id xmlns:xlink="http://www.w3.org/1999/xlink" content-type="zenodo_dep_id" xlink:type="simple">3614245</object-id><object-id xmlns:xlink="http://www.w3.org/1999/xlink" content-type="arpha" xlink:type="simple">A567EC02-00BA-5DDD-AC06-24A69A876942</object-id><label>Figure 10.</label><caption><p>Axial skeletons of <italic><tp:taxon-name><tp:taxon-name-part taxon-name-part-type="genus" reg="Enteromius">Enteromius.</tp:taxon-name-part></tp:taxon-name></italic><bold>A</bold><italic><tp:taxon-name><tp:taxon-name-part taxon-name-part-type="genus" reg="Enteromius">E.</tp:taxon-name-part> <tp:taxon-name-part taxon-name-part-type="species" reg="yardiensis">yardiensis</tp:taxon-name-part></tp:taxon-name></italic> sp. nov. (same specimen as in Fig. <xref ref-type="fig" rid="F6">6B</xref>), 11 showing last predorsal abdominal vertebra and 18 last abdominal vertebra, total vertebrae 33:18+15 <bold>B</bold><italic><tp:taxon-name><tp:taxon-name-part taxon-name-part-type="genus" reg="Enteromius">E.</tp:taxon-name-part> <tp:taxon-name-part taxon-name-part-type="species" reg="akakianus">akakianus</tp:taxon-name-part></tp:taxon-name></italic>, holotype, <named-content xmlns:xlink="http://www.w3.org/1999/xlink" content-type="dwc:institutional_code" xlink:type="simple">BMNH</named-content> 1908.1.20.85, Akaki R. (site 13), 66.0 mm SL, 10 showing last predorsal abdominal vertebra and 21 last abdominal vertebra, total vertebrae 37:21+16, The Trustees of the Natural History Museum, London <bold>C</bold><italic><tp:taxon-name><tp:taxon-name-part taxon-name-part-type="genus" reg="Enteromius">E.</tp:taxon-name-part> <tp:taxon-name-part taxon-name-part-type="species" reg="paludinosus">paludinosus</tp:taxon-name-part></tp:taxon-name></italic>, paralectotype, <named-content xmlns:xlink="http://www.w3.org/1999/xlink" content-type="dwc:institutional_code" xlink:type="simple">BMNH</named-content> 1861.3.10.6–7, Quellimane Mozambique, 50.0 mm SL, 10 showing last predorsal abdominal vertebra and 19 last abdominal vertebra, total vertebrae 34:19+15, The Trustees of the Natural History Museum, London. Arrows showing relative positions of tip of penultimate unbranched dorsal-fin ray and lowermost limit of serrated part of last unbranched dorsal-fin ray.</p></caption><graphic xmlns:xlink="http://www.w3.org/1999/xlink" xlink:href="zookeys-902-107-g010.jpg" position="float" orientation="portrait" xlink:type="simple" id="oo_370923.jpg"><uri content-type="original_file" xlink:type="simple">https://binary.pensoft.net/fig/370923</uri></graphic></fig><p>Longest examined specimen 52.8 mm SL (<named-content xmlns:xlink="http://www.w3.org/1999/xlink" content-type="dwc:institutional_code" xlink:type="simple">NMW</named-content> 99642, Fig. <xref ref-type="fig" rid="F6">6B</xref>). Body markedly compressed. Dorsal head profile slightly concave, its transition to back smooth, slight nuchal hump only present in few larger individuals (more than 35 mm SL). Head commonly longer than body depth at pelvic-fin origin.</p><p>In most specimens, predorsal back outline steeply rising to dorsal-fin origin. Postdorsal back outline slightly convex or straight to end of caudal peduncle. Head depth at nape not exceeding HL. Snout pointed and relatively short, its length not exceeding eye horizontal diameter. Mouth terminal, tip of mouth cleft on about level of middle of eye, mouth cleft straight. Posterior barbel short (coded length 2), shorter than half eye diameter. Anterior barbel absent in all specimens (17.9–52.8 mm SL) but foramen for its nerve present in maxillary (examined in six C&amp;S specimens). Eye large, its horizontal diameter greater than snout length but shorter than lower jaw length. Eye diameter negatively correlated with SL (R = -0.72 Spearman’s rank correlation, <italic>N</italic> = 39). Interorbital width is commonly less than eye horizontal diameter.</p><p>Dorsal fin with three or four unbranched and eight branched rays. Last unbranched ray moderately thickened and densely serrated. Serration extending over more than 76 % of ray non-segmented part (range 62–86 %) and lower non-serrated part relatively short and not strongly thickened (Table <xref ref-type="table" rid="T2">2</xref>, Fig. <xref ref-type="fig" rid="F8">8</xref>). Number of serrae ranging from 10 (&lt; 25 mm SL) to 27 (&gt; 50 mm SL) and positively correlated with size (<italic>R</italic> = 0.96, Spearman's rank correlation). In case of four unbranched rays (in 32 % of examined specimens, Table <xref ref-type="table" rid="T4">4</xref>), first ray often small and only visible in radiographs or in C&amp;S individuals (Fig. <xref ref-type="fig" rid="F8">8</xref>). Predorsal body long and dorsal-fin origin placed behind origin of pelvic fin. Dorsal-fin depth slightly shorter than HL. Anal fin with three unbranched and six branched rays, reaching to about middle of caudal peduncle. Pelvic fin with one unbranched and commonly seven branched rays (Table <xref ref-type="table" rid="T3">3</xref>), commonly reaching behind anus and rarely to anal-fin origin. Pelvic splint variable in length but relatively short (19–32 % of pelvic-fin length). Pectoral fin with one unbranched and commonly 12 or 13 branched rays (Table <xref ref-type="table" rid="T4">4</xref>), commonly not reaching pelvic-fin origin. Pectoral, pelvic and anal fins of about similar length (Table <xref ref-type="table" rid="T2">2</xref>). Caudal fin forked with 2+17 principal rays (commonly eight in upper lobe and seven in lower lobe). Upper procurrent rays 7 (11), 8 (17) or 9 (1), lower procurrent rays 6 (2), 7 (25) or 8 (2).</p><p>Lateral line complete (in all specimens with well-preserved scales) and clearly downwardly curved on the body going along midline on posterior half of caudal peduncle. Total lateral series with 32–35, commonly 33, scales (Table <xref ref-type="table" rid="T4">4</xref>). Circumpeduncular scale rows 12–14 (mode 13 (6), <italic>N</italic> = 11). Back, belly and chest fully scaled. Short axillary scale present at pelvic-fin base.</p><p>Five infraorbital bones (io) but io4 often fragmented into two. Bones io3 to io5 wide, covering most surface of cheek in front of preoperculum; io5 as wide as deep or wider as deep (in larger specimens, Fig. <xref ref-type="fig" rid="F9">9A</xref>).</p><p>Supraorbital canal complete lacking medial branch of supraorbital canal in all specimens (Fig. <xref ref-type="fig" rid="F9">9A</xref>). Infraorbital and supratemporal canals complete. Preoperculo-mandibular canal complete between lower jaw and preoperculum and not communicating with postocular commissure of infraorbital canal; preopercular section of this canal terminating at upper margin of preoperculum or continuing into suprapreopercular segment fused to antedorsal process of operculum terminating by free pore over its upper margin or somewhat below.</p><p>Total vertebrae few, 33 (most commonly, Fig. <xref ref-type="fig" rid="F10">10A</xref>) or 34; other vertebral counts given in Table <xref ref-type="table" rid="T4">4</xref>. Supraneurals 5–6, first three or four square-shaped and two or three in front of dorsal fin deeper and elongated.</p><p>Gill rakers in outer row of first gill arch 10 (5), 11 (4) or 12 (1), with eight or nine on lower limb and two on upper limb. Pharyngeal teeth thin and slightly hooked, not serrated, 2.3.5–5.3.2.</p><p>In four examined specimens (23.4–29.1 mm SL), length of digestive tract (not stretched) about 82–107 % of SL. Intestine folded in simple loop before reaching anus.</p><p>Mature females were observed during mid of dry season at sizes less than 40 mm SL (36.7–39.4 mm SL, <italic>N</italic> = 4). Early stage of maturation (the developing phase of the reproductive cycle according to <xref ref-type="bibr" rid="B21">Brown-Peterson et al. (2011)</xref>) in females was found between 28.9–29.5 mm SL (<italic>N</italic> = 2).</p></tp:treatment-sec><tp:treatment-sec sec-type="Colouration" id="SECID0EXLCK"><title>Colouration.</title><p>In life (Fig. <xref ref-type="fig" rid="F7">7</xref>), overall silvery, with greenish brown back. Greenish iridescence especially at nape and upper eye. Fins pale, base of pectoral, pelvic and anal fins sometimes faintly pinkish, caudal-fin base brownish. No stripe or blotches. Most ethanol-preserved specimens (Fig. <xref ref-type="fig" rid="F6">6A</xref>) overall silvery with much shine at midline, ventral and opercular regions. Other body parts brownish orange or silvery grey. Fins pale, base of caudal fin and, often, anterior part of dorsal-fin base ash-grey. Formalin (initial fixation) and later transferred to 75 % ethanol (Fig. <xref ref-type="fig" rid="F6">6B</xref>) specimens creamy to yellowish, formalin-deposited whitish. Back greyish brown, posterior head brownish black. Narrow black mid-lateral stripe usually of increasing intensity at caudal peduncle but not reaching caudal-fin base. Ventral body (especially bases of pectoral and anal fins) often yellowish. Fins pale, anterior part of dorsal-fin base brownish. Sparse melanophores on rays of dorsal, caudal and anal fins.</p></tp:treatment-sec><tp:treatment-sec sec-type="distribution" id="SECID0EJMCK"><title>Distribution and habitat.</title><p>The new species was found so far only in the Lower Awash River and interconnected lakes (Fig. <xref ref-type="fig" rid="F1">1</xref>). The altitude ranges from 565 m a.s.l. (<named-content xmlns:xlink="http://www.w3.org/1999/xlink" content-type="dwc:verbatimCoordinates" xlink:type="simple"><named-content content-type="geo-json" specific-use="{&#34;type&#34;:&#34;Point&#34;,&#34;coordinates&#34;:[40.545556,10.244722]}" id="NCID0EWMCK" xlink:type="simple">10°14'41"N, 40°32'44"E</named-content></named-content>) to 342 m a.s.l. (<named-content xmlns:xlink="http://www.w3.org/1999/xlink" content-type="dwc:verbatimCoordinates" xlink:type="simple"><named-content content-type="geo-json" specific-use="{&#34;type&#34;:&#34;Point&#34;,&#34;coordinates&#34;:[41.649167,11.515000]}" id="NCID0E5MCK" xlink:type="simple">11°30'54"N, 41°38'57"E</named-content></named-content>). This wetland area is a part of the extensive Afar lowland which is a geological depression caused by the Afar Triple Junction, connected in the south to the north-eastern segment of the Main Ethiopian Rift (<xref ref-type="bibr" rid="B10">Beyene and Abdelsalam 2005</xref>).</p><p>Specimens were abundant in shallow shoreline habitats of the main channel (low flow velocity), deep (max. 1.5 m) stretches of side channels, stagnant water bodies of the adjacent floodplain, and the shoreline of lakes (Fig. <xref ref-type="fig" rid="F11">11</xref>). A preference for structured habitats with aquatic plants, woody debris, dense river bank vegetation and fine substrate (sand and finer fractions) was noted. A pronounced difference between wet and dry season is characteristic for the area. The water was usually turbid (suspended solids). Water temperature ranged from 26.1 °C to 31.9 °C.</p><fig id="F11" position="float" orientation="portrait"><object-id xmlns:xlink="http://www.w3.org/1999/xlink" content-type="doi" xlink:type="simple">10.3897/zookeys.902.39606.figure11</object-id><object-id xmlns:xlink="http://www.w3.org/1999/xlink" content-type="zenodo_dep_id" xlink:type="simple">3614247</object-id><object-id xmlns:xlink="http://www.w3.org/1999/xlink" content-type="arpha" xlink:type="simple">109FC7CE-7F04-5E15-8010-F6E30434B4D4</object-id><label>Figure 11.</label><caption><p>Habitat of <italic><tp:taxon-name><tp:taxon-name-part taxon-name-part-type="genus" reg="Enteromius">Enteromius</tp:taxon-name-part> <tp:taxon-name-part taxon-name-part-type="species" reg="yardiensis">yardiensis</tp:taxon-name-part></tp:taxon-name></italic> sp. nov. <bold>A</bold> Side channel of Awash R. at Kada Bada (site 2; <named-content xmlns:xlink="http://www.w3.org/1999/xlink" content-type="dwc:verbatimCoordinates" xlink:type="simple"><named-content content-type="geo-json" specific-use="{&#34;type&#34;:&#34;Point&#34;,&#34;coordinates&#34;:[40.578611,10.231389]}" id="NCID0EFOCK" xlink:type="simple">10°13'53"N, 40°34'43"E</named-content></named-content>; 562 m a.s.l.), type locality of <italic><tp:taxon-name><tp:taxon-name-part taxon-name-part-type="genus" reg="Enteromius">E.</tp:taxon-name-part> <tp:taxon-name-part taxon-name-part-type="species" reg="yardiensis">yardiensis</tp:taxon-name-part></tp:taxon-name></italic> sp. nov. <bold>B</bold> Lake Yardi (site 1; <named-content xmlns:xlink="http://www.w3.org/1999/xlink" content-type="dwc:verbatimCoordinates" xlink:type="simple"><named-content content-type="geo-json" specific-use="{&#34;type&#34;:&#34;Point&#34;,&#34;coordinates&#34;:[40.535833,10.252778]}" id="NCID0E1OCK" xlink:type="simple">10°15'10"N, 40°32'9"E</named-content></named-content>; 562 m a.s.l.).</p></caption><graphic xmlns:xlink="http://www.w3.org/1999/xlink" xlink:href="zookeys-902-107-g011.jpg" position="float" orientation="portrait" xlink:type="simple" id="oo_370924.jpg"><uri content-type="original_file" xlink:type="simple">https://binary.pensoft.net/fig/370924</uri></graphic></fig><p>Gut contents examined from type locality (<italic>N</italic> = 15) contained unidentifiable fine organic detritus and remains of planktonic crustaceans (exuviae of <tp:taxon-name><tp:taxon-name-part taxon-name-part-type="subclass">Phyllopoda</tp:taxon-name-part></tp:taxon-name> (<tp:taxon-name><tp:taxon-name-part taxon-name-part-type="infraorder">Cladocera</tp:taxon-name-part></tp:taxon-name>), <tp:taxon-name><tp:taxon-name-part taxon-name-part-type="subclass">Copepoda</tp:taxon-name-part></tp:taxon-name>, Rotatoria) but also nematodes, remains of terrestrial arthropods (beetles), diatoms, larger plant material (e.g., leaf parts), seeds, and wood debris, and some non-organic material (sand grains).</p><p>The lowland fish fauna of the Awash River is dominated by cyprinids (<italic><tp:taxon-name><tp:taxon-name-part taxon-name-part-type="genus" reg="Enteromius">E.</tp:taxon-name-part> <tp:taxon-name-part taxon-name-part-type="species" reg="yardiensis">yardiensis</tp:taxon-name-part></tp:taxon-name></italic> sp. nov., <italic><tp:taxon-name><tp:taxon-name-part taxon-name-part-type="genus" reg="Garra">Garra</tp:taxon-name-part> <tp:taxon-name-part taxon-name-part-type="species" reg="makiensis">makiensis</tp:taxon-name-part></tp:taxon-name></italic> (Boulenger, 1903) (in <xref ref-type="bibr" rid="B16">Boulenger 1903b</xref>), <italic><tp:taxon-name><tp:taxon-name-part taxon-name-part-type="genus" reg="Garra">G.</tp:taxon-name-part> <tp:taxon-name-part taxon-name-part-type="species" reg="dembeensis">dembeensis</tp:taxon-name-part></tp:taxon-name></italic> (Rüppell, 1835), <italic><tp:taxon-name><tp:taxon-name-part taxon-name-part-type="genus" reg="Labeobarbus">Labeobarbus</tp:taxon-name-part> <tp:taxon-name-part taxon-name-part-type="species" reg="intermedius">intermedius</tp:taxon-name-part></tp:taxon-name></italic> (Rüppell, 1835) and introduced <italic><tp:taxon-name><tp:taxon-name-part taxon-name-part-type="genus" reg="Cyprinus">Cyprinus</tp:taxon-name-part> <tp:taxon-name-part taxon-name-part-type="species" reg="carpio">carpio</tp:taxon-name-part></tp:taxon-name></italic> Linnaeus, 1758 but also includes <italic><tp:taxon-name><tp:taxon-name-part taxon-name-part-type="genus" reg="Micropanchax">Micropanchax</tp:taxon-name-part> <tp:taxon-name-part taxon-name-part-type="species" reg="antinorii">antinorii</tp:taxon-name-part></tp:taxon-name></italic> (Vinciguerra, 1883), <italic><tp:taxon-name><tp:taxon-name-part taxon-name-part-type="genus" reg="Oreochromis">Oreochromis</tp:taxon-name-part> <tp:taxon-name-part taxon-name-part-type="species" reg="niloticus">niloticus</tp:taxon-name-part></tp:taxon-name></italic> (Linnaeus, 1758), <tp:taxon-name><tp:taxon-name-part taxon-name-part-type="genus" reg="Coptodon">Coptodon</tp:taxon-name-part> <tp:taxon-name-part taxon-name-part-type="uncertainty-rank">cf.</tp:taxon-name-part> <tp:taxon-name-part taxon-name-part-type="species" reg="zillii">zillii</tp:taxon-name-part></tp:taxon-name> and <italic><tp:taxon-name><tp:taxon-name-part taxon-name-part-type="genus" reg="Clarias">Clarias</tp:taxon-name-part> <tp:taxon-name-part taxon-name-part-type="species" reg="gariepinus">gariepinus</tp:taxon-name-part></tp:taxon-name></italic> (Burchell, 1822) (<xref ref-type="bibr" rid="B34">Golubtsov et al. 2002</xref>; <xref ref-type="bibr" rid="B28">Englmaier 2018</xref>).</p></tp:treatment-sec><tp:treatment-sec sec-type="etymology" id="SECID0EKTCK"><title>Etymology.</title><p>The species name <italic><tp:taxon-name><tp:taxon-name-part taxon-name-part-type="genus" reg="Enteromius"/><tp:taxon-name-part taxon-name-part-type="species" reg="yardiensis">yardiensis</tp:taxon-name-part></tp:taxon-name></italic> refers to Lake Yardi, where the new species is abundant.</p></tp:treatment-sec><tp:treatment-sec sec-type="Comparative remarks" id="SECID0E1TCK"><title>Comparative remarks.</title><p>Our data confirm the assumption that <italic><tp:taxon-name><tp:taxon-name-part taxon-name-part-type="genus" reg="Enteromius">E.</tp:taxon-name-part> <tp:taxon-name-part taxon-name-part-type="species" reg="yardiensis">yardiensis</tp:taxon-name-part></tp:taxon-name></italic> sp. nov. belongs to the group of <italic><tp:taxon-name><tp:taxon-name-part taxon-name-part-type="genus" reg="Enteromius">E.</tp:taxon-name-part> <tp:taxon-name-part taxon-name-part-type="species" reg="paludinosus">paludinosus</tp:taxon-name-part></tp:taxon-name></italic>-like smiliogastrin barbs. Based on data from <xref ref-type="bibr" rid="B38">Greenwood (1962)</xref> and <xref ref-type="bibr" rid="B36">Golubtsov and Berendzen (2005)</xref> (the latter for <italic><tp:taxon-name><tp:taxon-name-part taxon-name-part-type="genus" reg="Enteromius">E.</tp:taxon-name-part> <tp:taxon-name-part taxon-name-part-type="species" reg="kerstenii">kerstenii</tp:taxon-name-part></tp:taxon-name></italic> from Lake Chamo-Abaya basin), the new species is different from the <italic><tp:taxon-name><tp:taxon-name-part taxon-name-part-type="genus" reg="Enteromius">E.</tp:taxon-name-part> <tp:taxon-name-part taxon-name-part-type="species" reg="kerstenii">kerstenii</tp:taxon-name-part></tp:taxon-name></italic> complex by the absence of an orange or yellow blotch on the operculum (vs. presence) and 32–35 total lateral-series scales (vs. 23–27 in the lateral line that equals to lateral series in case lateral line is complete).</p><p><italic><tp:taxon-name><tp:taxon-name-part taxon-name-part-type="genus" reg="Enteromius">Enteromius</tp:taxon-name-part> <tp:taxon-name-part taxon-name-part-type="species" reg="yardiensis">yardiensis</tp:taxon-name-part></tp:taxon-name></italic> sp. nov. clearly differs from all examined species (Tables <xref ref-type="table" rid="T2">2</xref>–<xref ref-type="table" rid="T5">5</xref>) and still unidentified forms (or undescribed species) in the group of <italic><tp:taxon-name><tp:taxon-name-part taxon-name-part-type="genus" reg="Enteromius">E.</tp:taxon-name-part> <tp:taxon-name-part taxon-name-part-type="species" reg="paludinosus">paludinosus</tp:taxon-name-part></tp:taxon-name></italic>-like fishes by the absence of the anterior barbel, the absence of the medial branch of the supraorbital cephalic canal and few, 1–3, commonly two, scale rows between lateral line and anus.</p><table-wrap id="T5" position="float" orientation="portrait"><label>Table 5.</label><caption><p>Number of serrae on last unbranched dorsal-fin ray in <italic><tp:taxon-name><tp:taxon-name-part taxon-name-part-type="genus" reg="Enteromius">Enteromius</tp:taxon-name-part> <tp:taxon-name-part taxon-name-part-type="species" reg="yardiensis">yardiensis</tp:taxon-name-part></tp:taxon-name></italic> sp. nov., <italic><tp:taxon-name><tp:taxon-name-part taxon-name-part-type="genus" reg="Enteromius">E.</tp:taxon-name-part> <tp:taxon-name-part taxon-name-part-type="species" reg="akakianus">akakianus</tp:taxon-name-part></tp:taxon-name></italic>, <italic><tp:taxon-name><tp:taxon-name-part taxon-name-part-type="genus" reg="Enteromius">E.</tp:taxon-name-part> <tp:taxon-name-part taxon-name-part-type="species" reg="pleurogramma">pleurogramma</tp:taxon-name-part></tp:taxon-name></italic>, <italic><tp:taxon-name><tp:taxon-name-part taxon-name-part-type="genus" reg="Enteromius">Enteromius</tp:taxon-name-part></tp:taxon-name></italic> sp. CMER, <italic><tp:taxon-name><tp:taxon-name-part taxon-name-part-type="genus" reg="Enteromius">E.</tp:taxon-name-part> <tp:taxon-name-part taxon-name-part-type="species" reg="paludinosus">paludinosus</tp:taxon-name-part></tp:taxon-name></italic>, and <italic><tp:taxon-name><tp:taxon-name-part taxon-name-part-type="genus" reg="Enteromius">E.</tp:taxon-name-part> <tp:taxon-name-part taxon-name-part-type="species" reg="longicauda">longicauda</tp:taxon-name-part></tp:taxon-name></italic>. Values with * indicating counts found in holotypes and lectotypes. CMER referring to Central Main Ethiopian Rift as defined in text. Values are minimum - maximum and mean in parentheses. Information per specimen as in Table <xref ref-type="table" rid="T1">1</xref>.</p></caption><table id="TID0EZMGK" rules="all"><tbody><tr><th rowspan="1" colspan="1"/><th rowspan="1" colspan="1">&lt; 25 mm SL</th><th rowspan="1" colspan="1">25–30 mm SL</th><th rowspan="1" colspan="1">30–35 mm SL</th><th rowspan="1" colspan="1">35–40 mm SL</th><th rowspan="1" colspan="1">40–45 mm SL</th><th rowspan="1" colspan="1">45–50 mm SL</th><th rowspan="1" colspan="1">50–55 mm SL</th><th rowspan="1" colspan="1">55–60 mm SL</th><th rowspan="1" colspan="1">60–65 mm SL</th><th rowspan="1" colspan="1">65–70 mm SL</th><th rowspan="1" colspan="1">&gt; 70 mm SL</th></tr><tr><td rowspan="1" colspan="1"><italic><tp:taxon-name><tp:taxon-name-part taxon-name-part-type="genus" reg="Enteromius">E.</tp:taxon-name-part> <tp:taxon-name-part taxon-name-part-type="species" reg="yardiensis">yardiensis</tp:taxon-name-part></tp:taxon-name></italic> n = 39</td><td rowspan="1" colspan="1">8–11 (10)</td><td rowspan="1" colspan="1">9–15 (13)</td><td rowspan="1" colspan="1">15–19 (17)</td><td rowspan="1" colspan="1">17–21 (20)</td><td rowspan="1" colspan="1">20*–24 (22)</td><td rowspan="1" colspan="1">20</td><td rowspan="1" colspan="1">27</td><td rowspan="1" colspan="1"/><td rowspan="1" colspan="1"/><td rowspan="1" colspan="1"/><td rowspan="1" colspan="1"/></tr><tr><td rowspan="1" colspan="1"><italic><tp:taxon-name><tp:taxon-name-part taxon-name-part-type="genus" reg="Enteromius">E.</tp:taxon-name-part> <tp:taxon-name-part taxon-name-part-type="species" reg="akakianus">akakianus</tp:taxon-name-part></tp:taxon-name></italic> n = 3</td><td rowspan="1" colspan="1"/><td rowspan="1" colspan="1"/><td rowspan="1" colspan="1"/><td rowspan="1" colspan="1"/><td rowspan="1" colspan="1"/><td rowspan="1" colspan="1"/><td rowspan="1" colspan="1"/><td rowspan="1" colspan="1"/><td rowspan="1" colspan="1"/><td rowspan="1" colspan="1">24–26* (25)</td><td rowspan="1" colspan="1">35</td></tr><tr><td rowspan="1" colspan="1"><italic><tp:taxon-name><tp:taxon-name-part taxon-name-part-type="genus" reg="Enteromius">E.</tp:taxon-name-part> <tp:taxon-name-part taxon-name-part-type="species" reg="pleurogramma">pleurogramma</tp:taxon-name-part></tp:taxon-name></italic> n = 3</td><td rowspan="1" colspan="1"/><td rowspan="1" colspan="1">10</td><td rowspan="1" colspan="1">12</td><td rowspan="1" colspan="1">13</td><td rowspan="1" colspan="1"/><td rowspan="1" colspan="1"/><td rowspan="1" colspan="1"/><td rowspan="1" colspan="1"/><td rowspan="1" colspan="1"/><td rowspan="1" colspan="1"/><td rowspan="1" colspan="1"/></tr><tr><td rowspan="1" colspan="1"><italic><tp:taxon-name><tp:taxon-name-part taxon-name-part-type="genus" reg="Enteromius">Enteromius</tp:taxon-name-part></tp:taxon-name></italic> sp. CMER n = 32</td><td rowspan="1" colspan="1"/><td rowspan="1" colspan="1"/><td rowspan="1" colspan="1">10–12 (11)</td><td rowspan="1" colspan="1">12–13 (13)</td><td rowspan="1" colspan="1">14–18 (16)</td><td rowspan="1" colspan="1">14–18 (16)</td><td rowspan="1" colspan="1">15–20 (17)</td><td rowspan="1" colspan="1">15–20 (17)</td><td rowspan="1" colspan="1">15–19 (17)</td><td rowspan="1" colspan="1"/><td rowspan="1" colspan="1">22</td></tr><tr><td rowspan="1" colspan="1"><italic><tp:taxon-name><tp:taxon-name-part taxon-name-part-type="genus" reg="Enteromius">E.</tp:taxon-name-part> <tp:taxon-name-part taxon-name-part-type="species" reg="paludinosus">paludinosus</tp:taxon-name-part></tp:taxon-name></italic> n = 17</td><td rowspan="1" colspan="1"/><td rowspan="1" colspan="1"/><td rowspan="1" colspan="1"/><td rowspan="1" colspan="1">11</td><td rowspan="1" colspan="1">15–19 (18)</td><td rowspan="1" colspan="1">19–20 (20)</td><td rowspan="1" colspan="1">20–23 (21)</td><td rowspan="1" colspan="1"/><td rowspan="1" colspan="1"/><td rowspan="1" colspan="1">20–23 (21)</td><td rowspan="1" colspan="1">27*</td></tr><tr><td rowspan="1" colspan="1"><italic><tp:taxon-name><tp:taxon-name-part taxon-name-part-type="genus" reg="Enteromius">E.</tp:taxon-name-part> <tp:taxon-name-part taxon-name-part-type="species" reg="longicauda">longicauda</tp:taxon-name-part></tp:taxon-name></italic> n = 3</td><td rowspan="1" colspan="1"/><td rowspan="1" colspan="1"/><td rowspan="1" colspan="1"/><td rowspan="1" colspan="1"/><td rowspan="1" colspan="1"/><td rowspan="1" colspan="1"/><td rowspan="1" colspan="1"/><td rowspan="1" colspan="1"/><td rowspan="1" colspan="1">20</td><td rowspan="1" colspan="1">20–23* (22)</td><td rowspan="1" colspan="1"/></tr></tbody></table></table-wrap><p><bold>Comparison of <italic><tp:taxon-name><tp:taxon-name-part taxon-name-part-type="genus" reg="Enteromius">E.</tp:taxon-name-part> <tp:taxon-name-part taxon-name-part-type="species" reg="yardiensis">yardiensis</tp:taxon-name-part></tp:taxon-name></italic> sp. nov. with Ethiopian congeners.</bold> Besides the characters mentioned above, <italic><tp:taxon-name><tp:taxon-name-part taxon-name-part-type="genus" reg="Enteromius">E.</tp:taxon-name-part> <tp:taxon-name-part taxon-name-part-type="species" reg="yardiensis">yardiensis</tp:taxon-name-part></tp:taxon-name></italic> sp. nov. is readily distinguished from the <italic><tp:taxon-name><tp:taxon-name-part taxon-name-part-type="genus" reg="Enteromius">E.</tp:taxon-name-part> <tp:taxon-name-part taxon-name-part-type="species" reg="pleurogramma">pleurogramma</tp:taxon-name-part></tp:taxon-name></italic> syntypes (Lake Tana basin, Upper Blue Nile) by a set of characters: commonly seven branched pelvic-fin rays (vs. eight); 33–34 total vertebrae (vs. 35); 17–18 abdominal vertebrae (vs. 19–20); 6–9, commonly seven, vertebrae between first pterygiophores of the dorsal and anal fins (vs. 8–9, commonly nine); 32–35, commonly 33, total lateral-series scales (vs. 34–36); and 1–3, commonly two, scale rows between the lateral line and the pelvic-fin origin (vs. four) (Table <xref ref-type="table" rid="T4">4</xref>).</p><p>Literature data confirm the distinctiveness of the new species and <italic><tp:taxon-name><tp:taxon-name-part taxon-name-part-type="genus" reg="Enteromius">E.</tp:taxon-name-part> <tp:taxon-name-part taxon-name-part-type="species" reg="pleurogramma">pleurogramma</tp:taxon-name-part></tp:taxon-name></italic> from Lake Tana which is characterised by 7–9, commonly eight, branched pelvic-fin rays; 34–36, commonly 35, total vertebrae; 32–37, commonly 35, total lateral-line scales; and 4–6 scale rows between the lateral line and the pelvic-fin origin (<xref ref-type="bibr" rid="B27">Dejen et al. 2002</xref>; <xref ref-type="bibr" rid="B36">Golubtsov and Berendzen 2005</xref>).</p><p><italic><tp:taxon-name><tp:taxon-name-part taxon-name-part-type="genus" reg="Enteromius">Enteromius</tp:taxon-name-part> <tp:taxon-name-part taxon-name-part-type="species" reg="yardiensis">yardiensis</tp:taxon-name-part></tp:taxon-name></italic> sp. nov. can be further distinguished from <italic><tp:taxon-name><tp:taxon-name-part taxon-name-part-type="genus" reg="Enteromius">E.</tp:taxon-name-part> <tp:taxon-name-part taxon-name-part-type="species" reg="akakianus">akakianus</tp:taxon-name-part></tp:taxon-name></italic> (including the holotype of the latter species, Fig. <xref ref-type="fig" rid="F12">12A</xref>) by 12–14, commonly 13, branched pectoral-fin rays (vs. 16); 33–34 total vertebrae (vs. 35–37, Fig. <xref ref-type="fig" rid="F10">10B</xref>); 17–18 abdominal vertebrae (vs. 20–21); 6–9, commonly seven, vertebrae between first pterygiophores of the dorsal and anal fins (vs. 10–11); 32–35, commonly 33, total lateral-series scales (36–37); and posterior barbel coded length 1–2 (vs. 3–4) (Table <xref ref-type="table" rid="T4">4</xref>).</p><fig id="F12" position="float" orientation="portrait"><object-id xmlns:xlink="http://www.w3.org/1999/xlink" content-type="doi" xlink:type="simple">10.3897/zookeys.902.39606.figure12</object-id><object-id xmlns:xlink="http://www.w3.org/1999/xlink" content-type="zenodo_dep_id" xlink:type="simple">3614249</object-id><object-id xmlns:xlink="http://www.w3.org/1999/xlink" content-type="arpha" xlink:type="simple">B664DE68-ACBE-520E-ADD2-E04DC015F007</object-id><label>Figure 12.</label><caption><p>General appearance of <bold>A</bold><italic><tp:taxon-name><tp:taxon-name-part taxon-name-part-type="genus" reg="Enteromius">Enteromius</tp:taxon-name-part> <tp:taxon-name-part taxon-name-part-type="species" reg="akakianus">akakianus</tp:taxon-name-part></tp:taxon-name></italic> (same specimen as in Fig. <xref ref-type="fig" rid="F10">10B</xref>) The Trustees of the Natural History Museum, London <bold>B</bold><italic><tp:taxon-name><tp:taxon-name-part taxon-name-part-type="genus" reg="Enteromius">Enteromius</tp:taxon-name-part></tp:taxon-name></italic> sp. CMER, <named-content xmlns:xlink="http://www.w3.org/1999/xlink" content-type="dwc:institutional_code" xlink:type="simple">NMW</named-content> 99239, Labo R., Meki R. drainage (site 6), 70.4 mm SL <bold>C</bold><italic><tp:taxon-name><tp:taxon-name-part taxon-name-part-type="genus" reg="Enteromius">Enteromius</tp:taxon-name-part></tp:taxon-name></italic> sp. CMER, <named-content xmlns:xlink="http://www.w3.org/1999/xlink" content-type="dwc:institutional_code" xlink:type="simple">NMW</named-content> 99238, Lake Ziway (site 7), 45.4 mm SL.</p></caption><graphic xmlns:xlink="http://www.w3.org/1999/xlink" xlink:href="zookeys-902-107-g012.jpg" position="float" orientation="portrait" xlink:type="simple" id="oo_370925.jpg"><uri content-type="original_file" xlink:type="simple">https://binary.pensoft.net/fig/370925</uri></graphic></fig><p><italic><tp:taxon-name><tp:taxon-name-part taxon-name-part-type="genus" reg="Enteromius">Enteromius</tp:taxon-name-part> <tp:taxon-name-part taxon-name-part-type="species" reg="akakianus">akakianus</tp:taxon-name-part></tp:taxon-name></italic> (Akaki River, Upper Awash drainage) is similar to the CMER combined sample (Fig. <xref ref-type="fig" rid="F12">12B, C</xref>) by most characters (Tables <xref ref-type="table" rid="T3">3</xref>–<xref ref-type="table" rid="T5">5</xref>).</p><p><italic><tp:taxon-name><tp:taxon-name-part taxon-name-part-type="genus" reg="Enteromius">Enteromius</tp:taxon-name-part> <tp:taxon-name-part taxon-name-part-type="species" reg="yardiensis">yardiensis</tp:taxon-name-part></tp:taxon-name></italic> sp. nov. differs from the CMER <italic><tp:taxon-name><tp:taxon-name-part taxon-name-part-type="genus" reg="Enteromius">Enteromius</tp:taxon-name-part></tp:taxon-name></italic> by 12–14, commonly 13, branched pectoral-fin rays (vs. 12–16, commonly 15); 33–34 total vertebrae (vs. 34–37); 17–18 abdominal vertebrae (vs. 19–20, commonly 20); 6–9, commonly seven, vertebrae between first pterygiophores of the dorsal and anal fins (vs. 8–12, commonly 10); 32–35, commonly 33, total lateral-series scales (vs. 34–37, commonly 35); posterior barbel coded length 1–2 (vs. 2–4, commonly 3) (Table <xref ref-type="table" rid="T4">4</xref>). <italic><tp:taxon-name><tp:taxon-name-part taxon-name-part-type="genus" reg="Enteromius">Enteromius</tp:taxon-name-part> <tp:taxon-name-part taxon-name-part-type="species" reg="yardiensis">yardiensis</tp:taxon-name-part></tp:taxon-name> sp. nov.</italic> is further distinguished from the CMER samples by a wider than deep io5 (vs. deeper than wide, Fig. <xref ref-type="fig" rid="F9">9B</xref>).</p><p>We did not examine specimens from the Didessa River (tributary of the Blue Nile), the White Nile and the Omo River and refer to published data (<xref ref-type="bibr" rid="B36">Golubtsov and Berendzen 2005</xref>) for a comparison. These populations are identified as <italic><tp:taxon-name><tp:taxon-name-part taxon-name-part-type="genus" reg="Enteromius">E.</tp:taxon-name-part> <tp:taxon-name-part taxon-name-part-type="species" reg="paludinosus">paludinosus</tp:taxon-name-part></tp:taxon-name></italic> (<xref ref-type="bibr" rid="B36">Golubtsov and Berendzen 2005</xref>) or as a member of the <italic><tp:taxon-name><tp:taxon-name-part taxon-name-part-type="genus" reg="Enteromius">E.</tp:taxon-name-part> <tp:taxon-name-part taxon-name-part-type="species" reg="pleurogramma">pleurogramma</tp:taxon-name-part></tp:taxon-name></italic> complex (<xref ref-type="bibr" rid="B65">Mina et al. 2017</xref>). <italic><tp:taxon-name><tp:taxon-name-part taxon-name-part-type="genus" reg="Enteromius">Enteromius</tp:taxon-name-part> <tp:taxon-name-part taxon-name-part-type="species" reg="yardiensis">yardiensis</tp:taxon-name-part></tp:taxon-name></italic> sp. nov. can be readily distinguished by the absence of the anterior barbel (vs. always present); 12–14 branched pectoral-fin rays (vs. 13–17); 33–34, commonly 33, total vertebrae (vs. 33–36, commonly 34–35); predorsal length 53–58 % SL (vs. 46–55 % SL). Data on <abbrev xmlns:xlink="http://www.w3.org/1999/xlink" xlink:title="cytochrome b" id="ABBRID0EXLDK" xlink:type="simple">cytb</abbrev> located Didessa <italic><tp:taxon-name><tp:taxon-name-part taxon-name-part-type="genus" reg="Enteromius">Enteromius</tp:taxon-name-part></tp:taxon-name></italic> close to <italic><tp:taxon-name><tp:taxon-name-part taxon-name-part-type="genus" reg="Enteromius">E.</tp:taxon-name-part> <tp:taxon-name-part taxon-name-part-type="species" reg="pleurogramma">pleurogramma</tp:taxon-name-part></tp:taxon-name></italic> but as a still distant (p-Euclidean distance 6.6–6.8 %) and well supported clade (Fig. <xref ref-type="fig" rid="F3">3</xref>, Suppl. material <xref ref-type="supplementary-material" rid="S1">1</xref>, Table S4).</p><p><bold>Comparison of <italic><tp:taxon-name><tp:taxon-name-part taxon-name-part-type="genus" reg="Enteromius">E.</tp:taxon-name-part> <tp:taxon-name-part taxon-name-part-type="species" reg="yardiensis">yardiensis</tp:taxon-name-part></tp:taxon-name></italic> sp. nov. with East African congeners outside Ethiopia.</bold> All morphological analyses of the type series of <italic><tp:taxon-name><tp:taxon-name-part taxon-name-part-type="genus" reg="Enteromius">E.</tp:taxon-name-part> <tp:taxon-name-part taxon-name-part-type="species" reg="paludinosus">paludinosus</tp:taxon-name-part></tp:taxon-name></italic> and <italic><tp:taxon-name><tp:taxon-name-part taxon-name-part-type="genus" reg="Enteromius">E.</tp:taxon-name-part> <tp:taxon-name-part taxon-name-part-type="species" reg="longicauda">longicauda</tp:taxon-name-part></tp:taxon-name></italic> (both are from the Lower Zambezi) revealed their closest morphological affinities. This brings additional support to <xref ref-type="bibr" rid="B38">Greenwood’s (1962)</xref> and <xref ref-type="bibr" rid="B87">Seegers’ (1996)</xref> synonymisation of the two species, with priority to the name <italic><tp:taxon-name><tp:taxon-name-part taxon-name-part-type="genus" reg="Enteromius"/><tp:taxon-name-part taxon-name-part-type="species" reg="paludinosus">paludinosus</tp:taxon-name-part></tp:taxon-name></italic>. <italic><tp:taxon-name><tp:taxon-name-part taxon-name-part-type="genus" reg="Enteromius">Enteromius</tp:taxon-name-part> <tp:taxon-name-part taxon-name-part-type="species" reg="yardiensis">yardiensis</tp:taxon-name-part></tp:taxon-name></italic> sp. nov. differs clearly from <italic><tp:taxon-name><tp:taxon-name-part taxon-name-part-type="genus" reg="Enteromius">E.</tp:taxon-name-part> <tp:taxon-name-part taxon-name-part-type="species" reg="paludinosus">paludinosus</tp:taxon-name-part></tp:taxon-name></italic> samples (which combine the type specimens of <italic><tp:taxon-name><tp:taxon-name-part taxon-name-part-type="genus" reg="Enteromius">E.</tp:taxon-name-part> <tp:taxon-name-part taxon-name-part-type="species" reg="paludinosus">paludinosus</tp:taxon-name-part></tp:taxon-name></italic> and <italic><tp:taxon-name><tp:taxon-name-part taxon-name-part-type="genus" reg="Enteromius">E.</tp:taxon-name-part> <tp:taxon-name-part taxon-name-part-type="species" reg="longicauda">longicauda</tp:taxon-name-part></tp:taxon-name></italic>) (Fig. <xref ref-type="fig" rid="F13">13</xref>) by the absence of the anterior barbel (vs. presence) and a set of counts (Table <xref ref-type="table" rid="T4">4</xref>), including fewer, 1–3, mean 2.2, transversal scale rows between the lateral line and the pelvic-fin base (vs. 3–4) and between the lateral line and the anus, 1–3, mean 2.1 (vs. 4–5); fewer total vertebrae, 33–34, mean 33.2 (vs. 34–36, mean 34.3); and a higher number of predorsal abdominal vertebrae, 10–12, mean 10.9 (vs. 9–10, mean 10.0). The ranges of number of lateral-series scales largely overlap (32–35, mean 33.3 vs. 33–37, mean 34.5), but the highest count, 36 and 37, recorded in <italic><tp:taxon-name><tp:taxon-name-part taxon-name-part-type="genus" reg="Enteromius">E.</tp:taxon-name-part> <tp:taxon-name-part taxon-name-part-type="species" reg="paludinosus">paludinosus</tp:taxon-name-part></tp:taxon-name></italic> were not found in the new species. A character distinguishing the two species is also the structure of the last unbranched dorsal-fin ray: in <italic><tp:taxon-name><tp:taxon-name-part taxon-name-part-type="genus" reg="Enteromius">E.</tp:taxon-name-part> <tp:taxon-name-part taxon-name-part-type="species" reg="yardiensis">yardiensis</tp:taxon-name-part></tp:taxon-name></italic> sp. nov., the lower (non-serrated) part of the ray is short (less than one-third of the entire unsegmented part of the ray) (Fig. <xref ref-type="fig" rid="F10">10A</xref>) vs. a markedly longer (much longer than one-third) lower non-serrated part of the ray in <italic><tp:taxon-name><tp:taxon-name-part taxon-name-part-type="genus" reg="Enteromius">E.</tp:taxon-name-part> <tp:taxon-name-part taxon-name-part-type="species" reg="paludinosus">paludinosus</tp:taxon-name-part></tp:taxon-name></italic> (Fig. <xref ref-type="fig" rid="F10">10C</xref>). Respectively, in <italic><tp:taxon-name><tp:taxon-name-part taxon-name-part-type="genus" reg="Enteromius">E.</tp:taxon-name-part> <tp:taxon-name-part taxon-name-part-type="species" reg="yardiensis">yardiensis</tp:taxon-name-part></tp:taxon-name></italic> sp. nov., the upper serrated part is commonly longer than 75 % of the entire unsegmented part of the ray (vs. 59 % and less in <italic><tp:taxon-name><tp:taxon-name-part taxon-name-part-type="genus" reg="Enteromius">E.</tp:taxon-name-part> <tp:taxon-name-part taxon-name-part-type="species" reg="paludinosus">paludinosus</tp:taxon-name-part></tp:taxon-name></italic>).</p><fig id="F13" position="float" orientation="portrait"><object-id xmlns:xlink="http://www.w3.org/1999/xlink" content-type="doi" xlink:type="simple">10.3897/zookeys.902.39606.figure13</object-id><object-id xmlns:xlink="http://www.w3.org/1999/xlink" content-type="zenodo_dep_id" xlink:type="simple">3614251</object-id><object-id xmlns:xlink="http://www.w3.org/1999/xlink" content-type="arpha" xlink:type="simple">9270EF72-33D0-5F5C-8804-092D23F73B7F</object-id><label>Figure 13.</label><caption><p>General appearance of <italic><tp:taxon-name><tp:taxon-name-part taxon-name-part-type="genus" reg="Enteromius">Enteromius</tp:taxon-name-part> <tp:taxon-name-part taxon-name-part-type="species" reg="paludinosus">paludinosus</tp:taxon-name-part></tp:taxon-name></italic> (same specimen as Fig. <xref ref-type="fig" rid="F10">10C</xref>) The Trustees of the Natural History Museum, London.</p></caption><graphic xmlns:xlink="http://www.w3.org/1999/xlink" xlink:href="zookeys-902-107-g013.jpg" position="float" orientation="portrait" xlink:type="simple" id="oo_370926.jpg"><uri content-type="original_file" xlink:type="simple">https://binary.pensoft.net/fig/370926</uri></graphic></fig><p><italic><tp:taxon-name><tp:taxon-name-part taxon-name-part-type="genus" reg="Enteromius">Enteromius</tp:taxon-name-part> <tp:taxon-name-part taxon-name-part-type="species" reg="amphigramma">amphigramma</tp:taxon-name-part></tp:taxon-name></italic> (Nairobi River, Kenya [Nairobi River, Kilimanjaro]), <italic><tp:taxon-name><tp:taxon-name-part taxon-name-part-type="genus" reg="Enteromius">E.</tp:taxon-name-part> <tp:taxon-name-part taxon-name-part-type="species" reg="loveridgii">loveridgii</tp:taxon-name-part></tp:taxon-name></italic> (Amala River, Kenya), <italic><tp:taxon-name><tp:taxon-name-part taxon-name-part-type="genus" reg="Enteromius">E.</tp:taxon-name-part> <tp:taxon-name-part taxon-name-part-type="species" reg="macropristis">macropristis</tp:taxon-name-part></tp:taxon-name></italic> (Lake Victoria), <italic><tp:taxon-name><tp:taxon-name-part taxon-name-part-type="genus" reg="Enteromius">E.</tp:taxon-name-part> <tp:taxon-name-part taxon-name-part-type="species" reg="macropristis">macropristis</tp:taxon-name-part> <tp:taxon-name-part taxon-name-part-type="subspecies" reg="meruensis">meruensis</tp:taxon-name-part></tp:taxon-name></italic> (Mount Meru, Tanzania) and <italic><tp:taxon-name><tp:taxon-name-part taxon-name-part-type="genus" reg="Enteromius">E.</tp:taxon-name-part> <tp:taxon-name-part taxon-name-part-type="species" reg="vinciguerraii">vinciguerraii</tp:taxon-name-part></tp:taxon-name></italic> (Wembere River, Tanzania) are currently synonymised with <italic><tp:taxon-name><tp:taxon-name-part taxon-name-part-type="genus" reg="Enteromius">E.</tp:taxon-name-part> <tp:taxon-name-part taxon-name-part-type="species" reg="paludinosus">paludinosus.</tp:taxon-name-part></tp:taxon-name></italic> The type series of these nominal species examined in the present study showed that they are different from <italic><tp:taxon-name><tp:taxon-name-part taxon-name-part-type="genus" reg="Enteromius">E.</tp:taxon-name-part> <tp:taxon-name-part taxon-name-part-type="species" reg="yardiensis">yardiensis</tp:taxon-name-part></tp:taxon-name></italic> sp. nov., first of all, by the presence of the anterior barbel, which is well-developed in all species including small-sized <italic><tp:taxon-name><tp:taxon-name-part taxon-name-part-type="genus" reg="Enteromius">E.</tp:taxon-name-part> <tp:taxon-name-part taxon-name-part-type="species" reg="vinciguerraii">vinciguerraii</tp:taxon-name-part></tp:taxon-name></italic>.</p><p><italic><tp:taxon-name><tp:taxon-name-part taxon-name-part-type="genus" reg="Enteromius">Enteromius</tp:taxon-name-part> <tp:taxon-name-part taxon-name-part-type="species" reg="yardiensis">yardiensis</tp:taxon-name-part></tp:taxon-name></italic> sp. nov. shares with <italic><tp:taxon-name><tp:taxon-name-part taxon-name-part-type="genus" reg="Enteromius">E.</tp:taxon-name-part> <tp:taxon-name-part taxon-name-part-type="species" reg="macropristis">macropristis</tp:taxon-name-part> <tp:taxon-name-part taxon-name-part-type="subspecies" reg="meruensis">meruensis</tp:taxon-name-part></tp:taxon-name></italic> and <italic><tp:taxon-name><tp:taxon-name-part taxon-name-part-type="genus" reg="Enteromius">E.</tp:taxon-name-part> <tp:taxon-name-part taxon-name-part-type="species" reg="vinciguerraii">vinciguerraii</tp:taxon-name-part></tp:taxon-name></italic> such characters as a high number of predorsal abdominal vertebrae (10–12) and a lower number of vertebrae between the first pterygiophores of the dorsal and anal fins (6–9). However, the new species is well distinguished from the two by fewer vertebrae: 33–34 total and 17–18 abdominal (vs. 35–36 and 19, respectively) and the absence of a small distinct dark spot at the end of the caudal peduncle (vs. presence).</p><p>Within the group of small-sized African smiliogastrin barbs with a thickened and serrated last unbranched dorsal-fin ray outside Ethiopia, a very short or vestigial anterior barbel was reported in <italic><tp:taxon-name><tp:taxon-name-part taxon-name-part-type="genus" reg="Enteromius">E.</tp:taxon-name-part> <tp:taxon-name-part taxon-name-part-type="species" reg="apleurogramma">apleurogramma</tp:taxon-name-part></tp:taxon-name></italic> (Boulenger, 1911) from Lake Victoria, <italic><tp:taxon-name><tp:taxon-name-part taxon-name-part-type="genus" reg="Enteromius">E.</tp:taxon-name-part> <tp:taxon-name-part taxon-name-part-type="species" reg="amboseli">amboseli</tp:taxon-name-part></tp:taxon-name></italic> (Banister, 1980) from the Middle Athi River in Kenya (<xref ref-type="bibr" rid="B19">Boulenger 1911</xref>, <xref ref-type="bibr" rid="B4">Banister 1980</xref>, <xref ref-type="bibr" rid="B86">Schmidt et al. 2018</xref>), and specimens identified as <italic><tp:taxon-name><tp:taxon-name-part taxon-name-part-type="genus" reg="Enteromius">E.</tp:taxon-name-part> <tp:taxon-name-part taxon-name-part-type="species" reg="paludinosus">paludinosus</tp:taxon-name-part></tp:taxon-name></italic> from Satansplatz in South Africa (nowadays Namibia, Orange River drainage, Atlantic basin) (<xref ref-type="bibr" rid="B38">Greenwood 1962</xref>: 162). Neither <italic><tp:taxon-name><tp:taxon-name-part taxon-name-part-type="genus" reg="Enteromius">E.</tp:taxon-name-part> <tp:taxon-name-part taxon-name-part-type="species" reg="apleurogramma">apleurogramma</tp:taxon-name-part></tp:taxon-name></italic> nor <italic><tp:taxon-name><tp:taxon-name-part taxon-name-part-type="genus" reg="Enteromius">E.</tp:taxon-name-part> <tp:taxon-name-part taxon-name-part-type="species" reg="amboseli">amboseli</tp:taxon-name-part></tp:taxon-name></italic> has been reported from Ethiopian drainage systems. <italic><tp:taxon-name><tp:taxon-name-part taxon-name-part-type="genus" reg="Enteromius">Enteromius</tp:taxon-name-part> <tp:taxon-name-part taxon-name-part-type="species" reg="yardiensis">yardiensis</tp:taxon-name-part></tp:taxon-name></italic> sp. nov. is readily distinguished from both species by a complete lateral line (vs. incomplete) and a higher number of lateral-series scales (32–35 vs. 20–25).</p></tp:treatment-sec><tp:treatment-sec><!--Section generated to contain objects referenced in tp:taxon-treatment.--><table-wrap id="T1" position="float" orientation="portrait"><label>Table 1.</label><caption><p>Comparative material. CMER referring to Central Main Ethiopian Rift as defined in text.</p></caption><table id="TID0EHGBI" rules="all"><tbody><tr><th rowspan="1" colspan="1">Taxon name</th><th rowspan="1" colspan="1">Museum number</th><th rowspan="1" colspan="1">n</th><th rowspan="1" colspan="1">Types</th><th rowspan="1" colspan="1">SL, mm</th><th rowspan="1" colspan="1">Information</th></tr><tr><td rowspan="1" colspan="1">
                  <italic><tp:taxon-name><tp:taxon-name-part taxon-name-part-type="genus" reg="Barbus">Barbus</tp:taxon-name-part> <tp:taxon-name-part taxon-name-part-type="species" reg="akakianus">akakianus</tp:taxon-name-part></tp:taxon-name></italic>
                </td><td rowspan="1" colspan="1"><named-content xmlns:xlink="http://www.w3.org/1999/xlink" content-type="dwc:institutional_code" xlink:type="simple">BMNH</named-content> 1908.1.20.85</td><td rowspan="1" colspan="1">1</td><td rowspan="1" colspan="1">holotype</td><td rowspan="1" colspan="1">66.0</td><td rowspan="1" colspan="1">Akaki River, Hawash [Awash] system (site 13), Ethiopia, coll. P. Zaphiro.</td></tr><tr><td rowspan="1" colspan="1">
                  <italic><tp:taxon-name><tp:taxon-name-part taxon-name-part-type="genus" reg="Barbus">Barbus</tp:taxon-name-part> <tp:taxon-name-part taxon-name-part-type="species" reg="akakianus">akakianus</tp:taxon-name-part></tp:taxon-name></italic>
                </td><td rowspan="1" colspan="1"><named-content xmlns:xlink="http://www.w3.org/1999/xlink" content-type="dwc:institutional_code" xlink:type="simple">BMNH</named-content> 1908.1.20.82–283</td><td rowspan="1" colspan="1">2</td><td rowspan="1" colspan="1">non-types</td><td rowspan="1" colspan="1">67.8–88.5</td><td rowspan="1" colspan="1">Akaki River, Hawash [Awash] system (site 13), Ethiopia, coll. P. Zaphiro.</td></tr><tr><td rowspan="1" colspan="1">
                  <italic><tp:taxon-name><tp:taxon-name-part taxon-name-part-type="genus" reg="Barbus">Barbus</tp:taxon-name-part> <tp:taxon-name-part taxon-name-part-type="species" reg="akakianus">akakianus</tp:taxon-name-part></tp:taxon-name></italic>
                </td><td rowspan="1" colspan="1"><named-content xmlns:xlink="http://www.w3.org/1999/xlink" content-type="dwc:institutional_code" xlink:type="simple">BMNH</named-content> 1908.1.20.84</td><td rowspan="1" colspan="1">1</td><td rowspan="1" colspan="1">non-type</td><td rowspan="1" colspan="1">88.1</td><td rowspan="1" colspan="1">Dry skeleton, Akaki River, Hawash [Awash] system (site 13), Ethiopia, coll. P. Zaphiro.</td></tr><tr><td rowspan="1" colspan="1">
                  <italic><tp:taxon-name><tp:taxon-name-part taxon-name-part-type="genus" reg="Barbus">Barbus</tp:taxon-name-part> <tp:taxon-name-part taxon-name-part-type="species" reg="amphigramma">amphigramma</tp:taxon-name-part></tp:taxon-name></italic>
                </td><td rowspan="1" colspan="1"><named-content xmlns:xlink="http://www.w3.org/1999/xlink" content-type="dwc:institutional_code" xlink:type="simple">BMNH</named-content> 1902.11.8.24–26</td><td rowspan="1" colspan="1">3</td><td rowspan="1" colspan="1">syntypes</td><td rowspan="1" colspan="1">31.1–34.9</td><td rowspan="1" colspan="1">Nairobi River, Kilimanjaro, Tanzania.</td></tr><tr><td rowspan="1" colspan="1">
                  <italic><tp:taxon-name><tp:taxon-name-part taxon-name-part-type="genus" reg="Barbus">Barbus</tp:taxon-name-part> <tp:taxon-name-part taxon-name-part-type="species" reg="longicauda">longicauda</tp:taxon-name-part></tp:taxon-name></italic>
                </td><td rowspan="1" colspan="1"><named-content xmlns:xlink="http://www.w3.org/1999/xlink" content-type="dwc:institutional_code" xlink:type="simple">ZMB</named-content> 4735</td><td rowspan="1" colspan="1">1</td><td rowspan="1" colspan="1">lectotype</td><td rowspan="1" colspan="1">66.3</td><td rowspan="1" colspan="1">Tette [Tete], Revugo, Mozambique</td></tr><tr><td rowspan="1" colspan="1">
                  <italic><tp:taxon-name><tp:taxon-name-part taxon-name-part-type="genus" reg="Barbus">Barbus</tp:taxon-name-part> <tp:taxon-name-part taxon-name-part-type="species" reg="longicauda">longicauda</tp:taxon-name-part></tp:taxon-name></italic>
                </td><td rowspan="1" colspan="1"><named-content xmlns:xlink="http://www.w3.org/1999/xlink" content-type="dwc:institutional_code" xlink:type="simple">ZMB</named-content> 32377</td><td rowspan="1" colspan="1">2</td><td rowspan="1" colspan="1">paralectotypes</td><td rowspan="1" colspan="1">61.9–67.8</td><td rowspan="1" colspan="1">Tette [Tete], Revugo, Mozambique</td></tr><tr><td rowspan="1" colspan="1">
                  <italic><tp:taxon-name><tp:taxon-name-part taxon-name-part-type="genus" reg="Barbus">Barbus</tp:taxon-name-part> <tp:taxon-name-part taxon-name-part-type="species" reg="macropristis">macropristis</tp:taxon-name-part></tp:taxon-name></italic>
                </td><td rowspan="1" colspan="1"><named-content xmlns:xlink="http://www.w3.org/1999/xlink" content-type="dwc:institutional_code" xlink:type="simple">BMNH</named-content> 1904.5.19.22–23</td><td rowspan="1" colspan="1">2</td><td rowspan="1" colspan="1">syntypes</td><td rowspan="1" colspan="1">98.3–111.6</td><td rowspan="1" colspan="1">Lake Victoria, coll. W. Doggett</td></tr><tr><td rowspan="1" colspan="1">
                  <italic><tp:taxon-name><tp:taxon-name-part taxon-name-part-type="genus" reg="Barbus">Barbus</tp:taxon-name-part> <tp:taxon-name-part taxon-name-part-type="species" reg="macropristis">macropristis</tp:taxon-name-part> <tp:taxon-name-part taxon-name-part-type="subspecies" reg="meruensis">meruensis</tp:taxon-name-part></tp:taxon-name></italic>
                </td><td rowspan="1" colspan="1"><named-content xmlns:xlink="http://www.w3.org/1999/xlink" content-type="dwc:institutional_code" xlink:type="simple">ZMB</named-content> 16580</td><td rowspan="1" colspan="1">1</td><td rowspan="1" colspan="1">syntype</td><td rowspan="1" colspan="1">62.1</td><td rowspan="1" colspan="1">Meru Nied.: Floden Ngare na nyuki, mount Meru, Tanzania</td></tr><tr><td rowspan="1" colspan="1">
                  <italic><tp:taxon-name><tp:taxon-name-part taxon-name-part-type="genus" reg="Barbus">Barbus</tp:taxon-name-part> <tp:taxon-name-part taxon-name-part-type="species" reg="paludinosus">paludinosus</tp:taxon-name-part></tp:taxon-name></italic>
                </td><td rowspan="1" colspan="1"><named-content xmlns:xlink="http://www.w3.org/1999/xlink" content-type="dwc:institutional_code" xlink:type="simple">ZMB</named-content> 4732</td><td rowspan="1" colspan="1">1</td><td rowspan="1" colspan="1">lectotype</td><td rowspan="1" colspan="1">71.3</td><td rowspan="1" colspan="1">Quellimane, Mozambique</td></tr><tr><td rowspan="1" colspan="1">
                  <italic><tp:taxon-name><tp:taxon-name-part taxon-name-part-type="genus" reg="Barbus">Barbus</tp:taxon-name-part> <tp:taxon-name-part taxon-name-part-type="species" reg="paludinosus">paludinosus</tp:taxon-name-part></tp:taxon-name></italic>
                </td><td rowspan="1" colspan="1"><named-content xmlns:xlink="http://www.w3.org/1999/xlink" content-type="dwc:institutional_code" xlink:type="simple">ZMB</named-content> 32375</td><td rowspan="1" colspan="1">3</td><td rowspan="1" colspan="1">paralectotypes</td><td rowspan="1" colspan="1">67.3–70.4</td><td rowspan="1" colspan="1">Quellimane, Mozambique</td></tr><tr><td rowspan="1" colspan="1">
                  <italic><tp:taxon-name><tp:taxon-name-part taxon-name-part-type="genus" reg="Barbus">Barbus</tp:taxon-name-part> <tp:taxon-name-part taxon-name-part-type="species" reg="paludinosus">paludinosus</tp:taxon-name-part></tp:taxon-name></italic>
                </td><td rowspan="1" colspan="1"><named-content xmlns:xlink="http://www.w3.org/1999/xlink" content-type="dwc:institutional_code" xlink:type="simple">ZMB</named-content> 4733</td><td rowspan="1" colspan="1">4</td><td rowspan="1" colspan="1">paralectotypes</td><td rowspan="1" colspan="1">42.1–54.7</td><td rowspan="1" colspan="1">Quellimane, Mozambique</td></tr><tr><td rowspan="1" colspan="1">
                  <italic><tp:taxon-name><tp:taxon-name-part taxon-name-part-type="genus" reg="Barbus">Barbus</tp:taxon-name-part> <tp:taxon-name-part taxon-name-part-type="species" reg="paludinosus">paludinosus</tp:taxon-name-part></tp:taxon-name></italic>
                </td><td rowspan="1" colspan="1"><named-content xmlns:xlink="http://www.w3.org/1999/xlink" content-type="dwc:institutional_code" xlink:type="simple">ZMB</named-content> 4734</td><td rowspan="1" colspan="1">5</td><td rowspan="1" colspan="1">paralectotypes</td><td rowspan="1" colspan="1">35.9–48.3</td><td rowspan="1" colspan="1">Quellimane, Mozambique</td></tr><tr><td rowspan="1" colspan="1">
                  <italic><tp:taxon-name><tp:taxon-name-part taxon-name-part-type="genus" reg="Barbus">Barbus</tp:taxon-name-part> <tp:taxon-name-part taxon-name-part-type="species" reg="paludinosus">paludinosus</tp:taxon-name-part></tp:taxon-name></italic>
                </td><td rowspan="1" colspan="1"><named-content xmlns:xlink="http://www.w3.org/1999/xlink" content-type="dwc:institutional_code" xlink:type="simple">ZMB</named-content> 4738</td><td rowspan="1" colspan="1">2</td><td rowspan="1" colspan="1">paralectotypes</td><td rowspan="1" colspan="1">43.5–46.6</td><td rowspan="1" colspan="1">Quellimane, Mozambique</td></tr><tr><td rowspan="1" colspan="1">
                  <italic><tp:taxon-name><tp:taxon-name-part taxon-name-part-type="genus" reg="Barbus">Barbus</tp:taxon-name-part> <tp:taxon-name-part taxon-name-part-type="species" reg="paludinosus">paludinosus</tp:taxon-name-part></tp:taxon-name></italic>
                </td><td rowspan="1" colspan="1"><named-content xmlns:xlink="http://www.w3.org/1999/xlink" content-type="dwc:institutional_code" xlink:type="simple">NMW</named-content> 54476</td><td rowspan="1" colspan="1">2</td><td rowspan="1" colspan="1">paralectotypes</td><td rowspan="1" colspan="1">50.7–65.5</td><td rowspan="1" colspan="1">Quellimane, Mozambique</td></tr><tr><td rowspan="1" colspan="1">
                  <italic><tp:taxon-name><tp:taxon-name-part taxon-name-part-type="genus" reg="Barbus">Barbus</tp:taxon-name-part> <tp:taxon-name-part taxon-name-part-type="species" reg="paludinosus">paludinosus</tp:taxon-name-part></tp:taxon-name></italic>
                </td><td rowspan="1" colspan="1"><named-content xmlns:xlink="http://www.w3.org/1999/xlink" content-type="dwc:institutional_code" xlink:type="simple">BMNH</named-content> 1861.3.10.6–7</td><td rowspan="1" colspan="1">3</td><td rowspan="1" colspan="1">paralectotypes</td><td rowspan="1" colspan="1">50.0–53.0</td><td rowspan="1" colspan="1">Quellimane, Mozambique, don. Peters</td></tr><tr><td rowspan="1" colspan="1">
                  <italic><tp:taxon-name><tp:taxon-name-part taxon-name-part-type="genus" reg="Barbus">Barbus</tp:taxon-name-part> <tp:taxon-name-part taxon-name-part-type="species" reg="pleurogramma">pleurogramma</tp:taxon-name-part></tp:taxon-name></italic>
                </td><td rowspan="1" colspan="1"><named-content xmlns:xlink="http://www.w3.org/1999/xlink" content-type="dwc:institutional_code" xlink:type="simple">BMNH</named-content> 1902.12.13.356</td><td rowspan="1" colspan="1">1</td><td rowspan="1" colspan="1">syntype</td><td rowspan="1" colspan="1">28.5</td><td rowspan="1" colspan="1">Unfras River, Lake Tsana [Tana] (site 14), Ethiopia, coll. E. Degen.</td></tr><tr><td rowspan="1" colspan="1">
                  <italic><tp:taxon-name><tp:taxon-name-part taxon-name-part-type="genus" reg="Barbus">Barbus</tp:taxon-name-part> <tp:taxon-name-part taxon-name-part-type="species" reg="pleurogramma">pleurogramma</tp:taxon-name-part></tp:taxon-name></italic>
                </td><td rowspan="1" colspan="1"><named-content xmlns:xlink="http://www.w3.org/1999/xlink" content-type="dwc:institutional_code" xlink:type="simple">BMNH</named-content> 1902.12.13.353–355</td><td rowspan="1" colspan="1">3</td><td rowspan="1" colspan="1">syntypes</td><td rowspan="1" colspan="1">30.3–35.4</td><td rowspan="1" colspan="1">Bahardar, Lake Tsana [Tana] (site 15), Ethiopia, coll. E. Degen</td></tr><tr><td rowspan="1" colspan="1">
                  <italic><tp:taxon-name><tp:taxon-name-part taxon-name-part-type="genus" reg="Barbus">Barbus</tp:taxon-name-part> <tp:taxon-name-part taxon-name-part-type="species" reg="vinciguerraii">vinciguerraii</tp:taxon-name-part></tp:taxon-name></italic>
                </td><td rowspan="1" colspan="1"><named-content xmlns:xlink="http://www.w3.org/1999/xlink" content-type="dwc:institutional_code" xlink:type="simple">ZMB</named-content> 14496</td><td rowspan="1" colspan="1">10</td><td rowspan="1" colspan="1">syntypes</td><td rowspan="1" colspan="1">26.3–39.5</td><td rowspan="1" colspan="1">Wembere brook, Njagaua, Tanzania</td></tr><tr><td rowspan="1" colspan="1"><italic><tp:taxon-name><tp:taxon-name-part taxon-name-part-type="genus" reg="Enteromius">Enteromius</tp:taxon-name-part></tp:taxon-name></italic> sp. CMER</td><td rowspan="1" colspan="1"><named-content xmlns:xlink="http://www.w3.org/1999/xlink" content-type="dwc:institutional_code" xlink:type="simple">BMNH</named-content> 1903.11.16.10–12</td><td rowspan="1" colspan="1">2</td><td rowspan="1" colspan="1">non-types</td><td rowspan="1" colspan="1">48.1–61.2</td><td rowspan="1" colspan="1">Suksuk [Bulbula] R., tributary to Lake Abijata [Abiyata] (site 12), Lake Ziway basin, Ethiopia, coll. C. Erlanger et al.</td></tr><tr><td rowspan="1" colspan="1"><italic><tp:taxon-name><tp:taxon-name-part taxon-name-part-type="genus" reg="Enteromius">Enteromius</tp:taxon-name-part></tp:taxon-name></italic> sp. CMER</td><td rowspan="1" colspan="1"><named-content xmlns:xlink="http://www.w3.org/1999/xlink" content-type="dwc:institutional_code" xlink:type="simple">BMNH</named-content> 1985.7.16.101–105</td><td rowspan="1" colspan="1">5</td><td rowspan="1" colspan="1">non-types</td><td rowspan="1" colspan="1">38.9–55.7</td><td rowspan="1" colspan="1">Lake Awasa [Awassa] (site 11), Rift Valley, Ethiopia, don. A. Harrison.</td></tr><tr><td rowspan="1" colspan="1"><italic><tp:taxon-name><tp:taxon-name-part taxon-name-part-type="genus" reg="Enteromius">Enteromius</tp:taxon-name-part></tp:taxon-name></italic> sp. CMER</td><td rowspan="1" colspan="1"><named-content xmlns:xlink="http://www.w3.org/1999/xlink" content-type="dwc:institutional_code" xlink:type="simple">NMW</named-content> 99236</td><td rowspan="1" colspan="1">5</td><td rowspan="1" colspan="1">non-types</td><td rowspan="1" colspan="1">33.8–38.20</td><td rowspan="1" colspan="1">Western shore of Lake Ziway (site 7; <named-content xmlns:xlink="http://www.w3.org/1999/xlink" content-type="dwc:verbatimCoordinates" xlink:type="simple"><named-content content-type="geo-json" specific-use="{&#34;type&#34;:&#34;Point&#34;,&#34;coordinates&#34;:[38.742222,8.028889]}" id="NCID0EXIAG" xlink:type="simple">8°1’44”N, 38°44’32”E</named-content></named-content>), Ethiopia, 22.05.2018, coll. G.K. Englmaier and G. Tesfaye (and two specimens, both vouchers for <abbrev xmlns:xlink="http://www.w3.org/1999/xlink" xlink:title="cytochrome c oxidase subunit 1" id="ABBRID0E3IAG" xlink:type="simple">CO1</abbrev> and <abbrev xmlns:xlink="http://www.w3.org/1999/xlink" xlink:title="cytochrome b" id="ABBRID0EAJAG" xlink:type="simple">cytb</abbrev>; MN747020, MN747030, 45.2 mm SL; and MN747021, MN747031, 37.7 mm SL)</td></tr><tr><td rowspan="1" colspan="1"><italic><tp:taxon-name><tp:taxon-name-part taxon-name-part-type="genus" reg="Enteromius">Enteromius</tp:taxon-name-part></tp:taxon-name></italic> sp. CMER</td><td rowspan="1" colspan="1"><named-content xmlns:xlink="http://www.w3.org/1999/xlink" content-type="dwc:institutional_code" xlink:type="simple">NMW</named-content> 99237</td><td rowspan="1" colspan="1">2</td><td rowspan="1" colspan="1">non-types</td><td rowspan="1" colspan="1">38.9–41.0</td><td rowspan="1" colspan="1">South-western shore of Lake Ziway (site 8; <named-content xmlns:xlink="http://www.w3.org/1999/xlink" content-type="dwc:verbatimCoordinates" xlink:type="simple"><named-content content-type="geo-json" specific-use="{&#34;type&#34;:&#34;Point&#34;,&#34;coordinates&#34;:[38.728056,7.935278]}" id="NCID0EJKAG" xlink:type="simple">7°56’7”N, 38°43’41”E</named-content></named-content>), Ethiopia, 22.05.2018, coll. G.K. Englmaier and G. Tesfaye (and one specimen, C&amp;S, 34.8 mm SL)</td></tr><tr><td rowspan="1" colspan="1"><italic><tp:taxon-name><tp:taxon-name-part taxon-name-part-type="genus" reg="Enteromius">Enteromius</tp:taxon-name-part></tp:taxon-name></italic> sp. CMER</td><td rowspan="1" colspan="1"><named-content xmlns:xlink="http://www.w3.org/1999/xlink" content-type="dwc:institutional_code" xlink:type="simple">NMW</named-content> 99238</td><td rowspan="1" colspan="1">4</td><td rowspan="1" colspan="1">non-types</td><td rowspan="1" colspan="1">42.2–45.4</td><td rowspan="1" colspan="1">Western shore of Lake Ziway (site 7; <named-content xmlns:xlink="http://www.w3.org/1999/xlink" content-type="dwc:verbatimCoordinates" xlink:type="simple"><named-content content-type="geo-json" specific-use="{&#34;type&#34;:&#34;Point&#34;,&#34;coordinates&#34;:[38.742222,8.028889]}" id="NCID0ETLAG" xlink:type="simple">8°1’44”N, 38°44’32”E</named-content></named-content>), Ethiopia, 22.05.2018, coll. G.K. Englmaier and G. Tesfaye (and one specimen C&amp;S, 39.4 mm SL)</td></tr><tr><td rowspan="1" colspan="1"><italic><tp:taxon-name><tp:taxon-name-part taxon-name-part-type="genus" reg="Enteromius">Enteromius</tp:taxon-name-part></tp:taxon-name></italic> sp. CMER</td><td rowspan="1" colspan="1"><named-content xmlns:xlink="http://www.w3.org/1999/xlink" content-type="dwc:institutional_code" xlink:type="simple">NMW</named-content> 99239</td><td rowspan="1" colspan="1">4</td><td rowspan="1" colspan="1">non-types</td><td rowspan="1" colspan="1">50.4–70.4</td><td rowspan="1" colspan="1">Labo River, a tributary of the Meki River (site 6; <named-content xmlns:xlink="http://www.w3.org/1999/xlink" content-type="dwc:verbatimCoordinates" xlink:type="simple"><named-content content-type="geo-json" specific-use="{&#34;type&#34;:&#34;Point&#34;,&#34;coordinates&#34;:[38.482778,8.238333]}" id="NCID0E4MAG" xlink:type="simple">8°14’18”N, 38°28’58”E</named-content></named-content>), Lake Ziway basin, Ethiopia, 13.09.2008, coll. F. Wicker and K. Borkenhagen (and one specimen, C&amp;S, 53.4 mm SL)</td></tr><tr><td rowspan="1" colspan="1"><italic><tp:taxon-name><tp:taxon-name-part taxon-name-part-type="genus" reg="Enteromius">Enteromius</tp:taxon-name-part></tp:taxon-name></italic> sp. CMER</td><td rowspan="1" colspan="1"><named-content xmlns:xlink="http://www.w3.org/1999/xlink" content-type="dwc:institutional_code" xlink:type="simple">NMW</named-content> 99260</td><td rowspan="1" colspan="1">6</td><td rowspan="1" colspan="1">non-types</td><td rowspan="1" colspan="1">33.2–46.4</td><td rowspan="1" colspan="1">Western shore of Lake Ziway (site 7; <named-content xmlns:xlink="http://www.w3.org/1999/xlink" content-type="dwc:verbatimCoordinates" xlink:type="simple"><named-content content-type="geo-json" specific-use="{&#34;type&#34;:&#34;Point&#34;,&#34;coordinates&#34;:[38.742222,8.028889]}" id="NCID0EHOAG" xlink:type="simple">8°1’44”N, 38°44’32”E</named-content></named-content>), Ethiopia, 22.05.2018, coll. G.K. Englmaier and G. Tesfaye</td></tr><tr><td rowspan="1" colspan="1"><italic><tp:taxon-name><tp:taxon-name-part taxon-name-part-type="genus" reg="Enteromius">Enteromius</tp:taxon-name-part></tp:taxon-name></italic> sp. CMER</td><td rowspan="1" colspan="1"><named-content xmlns:xlink="http://www.w3.org/1999/xlink" content-type="dwc:institutional_code" xlink:type="simple">NMW</named-content> 99261</td><td rowspan="1" colspan="1">3</td><td rowspan="1" colspan="1">non-types</td><td rowspan="1" colspan="1">31.0–35.3</td><td rowspan="1" colspan="1">South-western shore of Lake Ziway (site 8; <named-content xmlns:xlink="http://www.w3.org/1999/xlink" content-type="dwc:verbatimCoordinates" xlink:type="simple"><named-content content-type="geo-json" specific-use="{&#34;type&#34;:&#34;Point&#34;,&#34;coordinates&#34;:[38.728056,7.935278]}" id="NCID0ERPAG" xlink:type="simple">7°56’7”N, 38°43’41”E</named-content></named-content>), Ethiopia, 22.05.2018, coll. G.K. Englmaier and G. Tesfaye</td></tr><tr><td rowspan="1" colspan="1"><italic><tp:taxon-name><tp:taxon-name-part taxon-name-part-type="genus" reg="Enteromius">Enteromius</tp:taxon-name-part></tp:taxon-name></italic> sp. CMER</td><td rowspan="1" colspan="1"><named-content xmlns:xlink="http://www.w3.org/1999/xlink" content-type="dwc:institutional_code" xlink:type="simple">NMW</named-content> 99643</td><td rowspan="1" colspan="1">2</td><td rowspan="1" colspan="1">non-types</td><td rowspan="1" colspan="1">42.4–48.7</td><td rowspan="1" colspan="1">Shoreline of Lake Ziway (site 8), Ethiopia, 2018, coll. G. Tesfaye.</td></tr><tr><td rowspan="1" colspan="1"><italic><tp:taxon-name><tp:taxon-name-part taxon-name-part-type="genus" reg="Enteromius">Enteromius</tp:taxon-name-part></tp:taxon-name></italic> sp. CMER</td><td rowspan="1" colspan="1"><named-content xmlns:xlink="http://www.w3.org/1999/xlink" content-type="dwc:institutional_code" xlink:type="simple">NMW</named-content> 99644</td><td rowspan="1" colspan="1">10</td><td rowspan="1" colspan="1">non-types</td><td rowspan="1" colspan="1">43.1–63.1</td><td rowspan="1" colspan="1">Lake Langano (site 9), Ethiopia, coll. G. Tesfaye.</td></tr></tbody></table></table-wrap><supplementary-material xmlns:xlink="http://www.w3.org/1999/xlink" id="S1" position="float" orientation="portrait" xlink:type="simple"><object-id content-type="doi" xlink:type="simple">10.3897/zookeys.902.39606.suppl1</object-id><object-id content-type="zenodo_dep_id" xlink:type="simple">3614271</object-id><object-id content-type="arpha" xlink:type="simple">9ABC2C73-40B4-570D-B969-C03FB2A6AD24</object-id><label>Supplementary material 1</label><p>Supplementary tables S1–S10</p><p>Data type: species data</p><p>Explanation note: <bold>Table S1.</bold> Voucher specimens included in present study, with GenBank accession numbers and localities. <bold>Table S2.</bold> List of character states (morphometric characters, coded qualitative characters, and meristic characters). <bold>Table S3.</bold> Primary data (morphometric and meristic) for all examined specimens. Values highlighted in blue mark cases where means used to substitute missing data; characters in red not used for statistical analyses (because of incomplete data); blank spaces indicating missing data. <bold>Table S4.</bold> Pairwise genetic distances (p-distances) for <abbrev xlink:title="cytochrome c oxidase subunit 1" id="ABBRID0EDUAM" xlink:type="simple">CO1</abbrev> and <abbrev xlink:title="cytochrome b" id="ABBRID0EHUAM" xlink:type="simple">cytb</abbrev>. <bold>A</bold> comparison of 611 bp of <abbrev xlink:title="cytochrome c oxidase subunit 1" id="ABBRID0ENUAM" xlink:type="simple">CO1</abbrev> between Ethiopian populations and <italic>Enteromius paludinosus</italic> from Lower Zambezi River (LT629216, LT629217, locality closest to type locality of <italic>E. paludinosus</italic>) <bold>B</bold> comparison of 520 bp of partial <abbrev xlink:title="cytochrome b" id="ABBRID0EXUAM" xlink:type="simple">cytb</abbrev> between Ethiopian populations; (minimum-maximum and mean in parentheses). For localities see Fig. 1 and Table 1. <bold>Table S5.</bold> MDS: Distances in final configuration, for six samples based on means for 40 morphometric, 15 meristic and two coded qualitative characters (as in Tables 2–5). <bold>Table S6.</bold> PCA: Factor coordinates only containing two first factors (82.6 % of variance) for 40 morphometric, 15 meristic and two coded qualitative characters (as in Tables 2–5). Most contributing characters highlighted. <bold>Table S7.</bold> DFA statistics (<italic>forward stepwise</italic>, minimal tolerance). <bold>Table S8.</bold> DFA: Classification matrix. <bold>Table S9.</bold> DFA: Squared Mahalanobis distances (distances between group centroids). <bold>Table S10.</bold> DFA: Standardised coefficients. Most contributing characters highlighted.</p><media xlink:href="zookeys-902-107-s001.xlsx" mimetype="" mime-subtype="" position="float" orientation="portrait" xlink:type="simple" id="oo_370928.xlsx"><uri content-type="original_file" xlink:type="simple">https://binary.pensoft.net/file/370928</uri></media><permissions><license xlink:type="simple"><license-p>This dataset is made available under the Open Database License (http://opendatacommons.org/licenses/odbl/1.0/). The Open Database License (ODbL) is a license agreement intended to allow users to freely share, modify, and use this Dataset while maintaining this same freedom for others, provided that the original source and author(s) are credited.</license-p></license></permissions><attrib specific-use="authors">Gernot K. Englmaier, Genanaw Tesfaye, Nina G. Bogutskaya</attrib></supplementary-material><fig id="F1" position="float" orientation="portrait"><object-id xmlns:xlink="http://www.w3.org/1999/xlink" content-type="doi" xlink:type="simple">10.3897/zookeys.902.39606.figure1</object-id><object-id xmlns:xlink="http://www.w3.org/1999/xlink" content-type="zenodo_dep_id" xlink:type="simple">3614243</object-id><object-id xmlns:xlink="http://www.w3.org/1999/xlink" content-type="arpha" xlink:type="simple">D89421A4-B3D7-5760-90FF-679B840F4332</object-id><label>Figure 1.</label><caption><p>Map of Ethiopia, presenting sampling sites and examined material. Sampling sites: <bold>1–13</bold> Main Ethiopian Rift (<bold>1–5</bold> Lower Awash R., distribution of <italic><tp:taxon-name><tp:taxon-name-part taxon-name-part-type="genus" reg="Enteromius">Enteromius</tp:taxon-name-part> <tp:taxon-name-part taxon-name-part-type="species" reg="yardiensis">yardiensis</tp:taxon-name-part></tp:taxon-name></italic> sp. nov.; <bold>6–12</bold> lakes and rivers in Central Main Ethiopian Rift; <bold>13</bold> Akaki R., type locality of <italic><tp:taxon-name><tp:taxon-name-part taxon-name-part-type="genus" reg="Enteromius">E.</tp:taxon-name-part> <tp:taxon-name-part taxon-name-part-type="species" reg="akakianus">akakianus</tp:taxon-name-part></tp:taxon-name></italic>); <bold>14–15</bold> Blue Nile drainage, type locality of <italic><tp:taxon-name><tp:taxon-name-part taxon-name-part-type="genus" reg="Enteromius">E.</tp:taxon-name-part> <tp:taxon-name-part taxon-name-part-type="species" reg="pleurogramma">pleurogramma</tp:taxon-name-part></tp:taxon-name></italic>. In blue, known populations of small-sized <italic><tp:taxon-name><tp:taxon-name-part taxon-name-part-type="genus" reg="Enteromius">E.</tp:taxon-name-part> <tp:taxon-name-part taxon-name-part-type="species" reg="paludinosus">paludinosus</tp:taxon-name-part></tp:taxon-name></italic>-like smiliogastrin barbs in Ethiopia. Locations in southern Africa included in <abbrev xmlns:xlink="http://www.w3.org/1999/xlink" xlink:title="cytochrome c oxidase subunit 1" id="ABBRID0EXNAE" xlink:type="simple">CO1</abbrev> and <abbrev xmlns:xlink="http://www.w3.org/1999/xlink" xlink:title="cytochrome b" id="ABBRID0E2NAE" xlink:type="simple">cytb</abbrev> analyses in red, green, and purple. Distribution data for Ethiopian populations from <xref ref-type="bibr" rid="B36">Golubtsov and Berendzen (2005)</xref>.</p></caption><graphic xmlns:xlink="http://www.w3.org/1999/xlink" xlink:href="zookeys-902-107-g001.jpg" position="float" orientation="portrait" xlink:type="simple" id="oo_370914.jpg"><uri content-type="original_file" xlink:type="simple">https://binary.pensoft.net/fig/370914</uri></graphic></fig><fig id="F3" position="float" orientation="portrait"><object-id xmlns:xlink="http://www.w3.org/1999/xlink" content-type="doi" xlink:type="simple">10.3897/zookeys.902.39606.figure3</object-id><object-id xmlns:xlink="http://www.w3.org/1999/xlink" content-type="zenodo_dep_id" xlink:type="simple">3614257</object-id><object-id xmlns:xlink="http://www.w3.org/1999/xlink" content-type="arpha" xlink:type="simple">991884BA-0B2C-596D-B99B-7EB34D11CD1C</object-id><label>Figure 3.</label><caption><p>Maximum Likelihood (<abbrev xmlns:xlink="http://www.w3.org/1999/xlink" xlink:title="Maximum Likelihood analysis" id="ABBRID0E44AG" xlink:type="simple">ML</abbrev>) analysis, 520 bp of partial <abbrev xmlns:xlink="http://www.w3.org/1999/xlink" xlink:title="cytochrome b" id="ABBRID0EB5AG" xlink:type="simple">cytb</abbrev>. Posterior probabilities from <abbrev xmlns:xlink="http://www.w3.org/1999/xlink" xlink:title="Bayesian Inference analysis" id="ABBRID0EF5AG" xlink:type="simple">BI</abbrev> analysis and bootstrap (bs) values for <abbrev xmlns:xlink="http://www.w3.org/1999/xlink" xlink:title="Maximum Likelihood analysis" id="ABBRID0EJ5AG" xlink:type="simple">ML</abbrev> (1000 bootstrap replications) above and below slash. Values below 0.70/50 considered as collapsed. Colours corresponding to those in Fig. <xref ref-type="fig" rid="F1">1</xref>.</p></caption><graphic xmlns:xlink="http://www.w3.org/1999/xlink" xlink:href="zookeys-902-107-g003.jpg" position="float" orientation="portrait" xlink:type="simple" id="oo_370916.jpg"><uri content-type="original_file" xlink:type="simple">https://binary.pensoft.net/fig/370916</uri></graphic></fig></tp:treatment-sec><ref-list><ref id="B21"><mixed-citation xmlns:xlink="http://www.w3.org/1999/xlink" xlink:type="simple"><person-group><name name-style="western"><surname>Brown-Peterson</surname><given-names>NJ</given-names></name><name name-style="western"><surname>Wyanski</surname><given-names>DM</given-names></name><name name-style="western"><surname>Saborido-Rey</surname><given-names>F</given-names></name><name name-style="western"><surname>Macewicz</surname><given-names>BJ</given-names></name><name name-style="western"><surname>Lowerre-Barbieri</surname><given-names>SK</given-names></name></person-group> (<year>2011</year>) <article-title>A standardized terminology for describing reproductive development in fishes.</article-title><source>Marine and Coastal Fisheries</source><volume>3</volume>(<issue>1</issue>): <fpage>52</fpage>–<lpage>70</lpage>. <ext-link xlink:type="simple" ext-link-type="doi" xlink:href="10.1080/19425120.2011.555724">https://doi.org/10.1080/19425120.2011.555724</ext-link></mixed-citation></ref><ref id="B36"><mixed-citation xmlns:xlink="http://www.w3.org/1999/xlink" xlink:type="simple"><person-group><name name-style="western"><surname>Golubtsov</surname><given-names>AS</given-names></name><name name-style="western"><surname>Berendzen</surname><given-names>PB</given-names></name></person-group> (<year>2005</year>) A review of the small barbs (<italic><tp:taxon-name><tp:taxon-name-part taxon-name-part-type="genus">Barbus</tp:taxon-name-part></tp:taxon-name></italic>, <tp:taxon-name><tp:taxon-name-part taxon-name-part-type="family">Cyprinidae</tp:taxon-name-part></tp:taxon-name>) with a serrated dorsal spine from Ethiopia, with a discussion of the origin of forms with a reduced dorsal spine from the White Nile and Omo River tributaries. Journal of Ichthyology 45(Supplement 1): 58–88.</mixed-citation></ref><ref id="B10"><mixed-citation xmlns:xlink="http://www.w3.org/1999/xlink" xlink:type="simple"><person-group><name name-style="western"><surname>Beyene</surname><given-names>A</given-names></name><name name-style="western"><surname>Abdelsalam</surname><given-names>MG</given-names></name></person-group> (<year>2005</year>) <article-title>Tectonics of the Afar depression: a review and synthesis.</article-title><source>Journal of African Earth Sciences</source><volume>41</volume>(<issue>1–2</issue>): <fpage>41</fpage>–<lpage>59</lpage>. <ext-link xlink:type="simple" ext-link-type="doi" xlink:href="10.1016/j.jafrearsci.2005.03.003">https://doi.org/10.1016/j.jafrearsci.2005.03.003</ext-link></mixed-citation></ref><ref id="B16"><mixed-citation xmlns:xlink="http://www.w3.org/1999/xlink" xlink:type="simple"><person-group><name name-style="western"><surname>Boulenger</surname><given-names>GA</given-names></name></person-group> (<year>1903b</year>) Report on the fishes collected by Mr. Oscar Neumann and Baron Carlo von Erlanger in Gallaland and southern Ethiopia. Proceedings of the Zoological Society of London 2(2) (art. 3): 328–334.</mixed-citation></ref><ref id="B34"><mixed-citation xmlns:xlink="http://www.w3.org/1999/xlink" xlink:type="simple"><person-group><name name-style="western"><surname>Golubtsov</surname><given-names>AS</given-names></name><name name-style="western"><surname>Dgebuadze</surname><given-names>YuYu</given-names></name><name name-style="western"><surname>Mina</surname><given-names>MV</given-names></name></person-group> (<year>2002</year>) <article-title>Fishes of the Ethiopian Rift Valley, Chapter 10.</article-title> In: <person-group><name name-style="western"><surname>Tudorancea</surname><given-names>C</given-names></name><name name-style="western"><surname>Taylor</surname><given-names>WD</given-names></name></person-group> (<role>Eds</role>) <issue-title>Ethiopian Rift Valley Lakes.</issue-title><source>Biology of Inland Waters Series. Backhuys Publishers, Leiden, The Netherlands</source>, <fpage>167</fpage>–<lpage>258</lpage>.</mixed-citation></ref><ref id="B28"><mixed-citation xmlns:xlink="http://www.w3.org/1999/xlink" xlink:type="simple"><person-group><name name-style="western"><surname>Englmaier</surname><given-names>GK</given-names></name></person-group> (<year>2018</year>) <source>Longitudinal zonation of fish assemblages in a tropical river: Awash river basin, central Ethiopia, With taxonomic and ecological considerations on the genus <italic><tp:taxon-name><tp:taxon-name-part taxon-name-part-type="genus">Garra</tp:taxon-name-part></tp:taxon-name></italic> (<tp:taxon-name><tp:taxon-name-part taxon-name-part-type="subclass">Teleostei</tp:taxon-name-part></tp:taxon-name>: <tp:taxon-name><tp:taxon-name-part taxon-name-part-type="family">Cyprinidae</tp:taxon-name-part></tp:taxon-name>).</source><publisher-name>Master thesis</publisher-name>, <publisher-loc>University of Natural Resources and Life Sciences, Vienna, Austria</publisher-loc>, <size units="page">119 pp</size>.</mixed-citation></ref><ref id="B38"><mixed-citation xmlns:xlink="http://www.w3.org/1999/xlink" xlink:type="simple"><person-group><name name-style="western"><surname>Greenwood</surname><given-names>PH</given-names></name></person-group> (<year>1962</year>) <article-title>A revision of certain <italic><tp:taxon-name><tp:taxon-name-part taxon-name-part-type="genus">Barbus</tp:taxon-name-part></tp:taxon-name></italic> (<tp:taxon-name><tp:taxon-name-part taxon-name-part-type="class">Pisces</tp:taxon-name-part></tp:taxon-name>, <tp:taxon-name><tp:taxon-name-part taxon-name-part-type="family">Cyprinidae</tp:taxon-name-part></tp:taxon-name>) from east, central, and south Africa. Bulletin of the British Museum (Natural History).</article-title><source>Zoology</source><volume>8</volume>(<issue>4</issue>): <fpage>153</fpage>–<lpage>208</lpage>.</mixed-citation></ref><ref id="B27"><mixed-citation xmlns:xlink="http://www.w3.org/1999/xlink" xlink:type="simple"><person-group><name name-style="western"><surname>Dejen</surname><given-names>E</given-names></name><name name-style="western"><surname>Rutjes</surname><given-names>HA</given-names></name><name name-style="western"><surname>De Graaf</surname><given-names>M</given-names></name><name name-style="western"><surname>Nagelkerke</surname><given-names>LAJ</given-names></name><name name-style="western"><surname>Osse</surname><given-names>JWM</given-names></name><name name-style="western"><surname>Sibbing</surname><given-names>FA</given-names></name></person-group> (<year>2002</year>) The ‘small barbs’ <italic><tp:taxon-name><tp:taxon-name-part taxon-name-part-type="genus">Barbus</tp:taxon-name-part> <tp:taxon-name-part taxon-name-part-type="species">humilis</tp:taxon-name-part></tp:taxon-name></italic> and <italic><tp:taxon-name><tp:taxon-name-part taxon-name-part-type="genus">B.</tp:taxon-name-part> <tp:taxon-name-part taxon-name-part-type="species">trispilopleura</tp:taxon-name-part></tp:taxon-name></italic> of Lake Tana (Ethiopia): are they ecotypes of the same species? Environmental Biology of Fishes 65(4): 373–386. <ext-link xlink:type="simple" ext-link-type="doi" xlink:href="10.1023/A:1021110721565">https://doi.org/10.1023/A:1021110721565</ext-link></mixed-citation></ref><ref id="B65"><mixed-citation xmlns:xlink="http://www.w3.org/1999/xlink" xlink:type="simple"><person-group><name name-style="western"><surname>Mina</surname><given-names>MV</given-names></name><name name-style="western"><surname>Golubtsov</surname><given-names>AS</given-names></name><name name-style="western"><surname>Terefa</surname><given-names>F</given-names></name><name name-style="western"><surname>Tesfaye</surname><given-names>G</given-names></name><name name-style="western"><surname>Dgebuadze</surname><given-names>YuYu</given-names></name></person-group> (<year>2017</year>) Studies of large and small barbs (genus <italic><tp:taxon-name><tp:taxon-name-part taxon-name-part-type="genus">Barbus</tp:taxon-name-part></tp:taxon-name></italic> sensu lato; <tp:taxon-name><tp:taxon-name-part taxon-name-part-type="family">Cyprinidae</tp:taxon-name-part></tp:taxon-name>; <tp:taxon-name><tp:taxon-name-part taxon-name-part-type="class">Pisces</tp:taxon-name-part></tp:taxon-name>) carried out by freshwater biology group of joint Ethio-Russian Biological Expedition (JERBE). Ethiopian Journal of Biological Sciences 16(Supplement): 21–44.</mixed-citation></ref><ref id="B87"><mixed-citation xmlns:xlink="http://www.w3.org/1999/xlink" xlink:type="simple"><person-group><name name-style="western"><surname>Seegers</surname><given-names>L</given-names></name></person-group> (<year>1996</year>) <article-title>The fishes of the Lake Rukwa drainage.</article-title><source>Annales, Musée Royal de l’Afrique Centrale, Sciences Zoologiques</source><volume>278</volume>: <fpage>1</fpage>–<lpage>407</lpage>.</mixed-citation></ref><ref id="B19"><mixed-citation xmlns:xlink="http://www.w3.org/1999/xlink" xlink:type="simple"><person-group><name name-style="western"><surname>Boulenger</surname><given-names>GA</given-names></name></person-group> (<year>1911</year>) Catalogue of the fresh-water fishes of Africa in the British Museum (Natural History). London, 2: i-xii + 1–529.</mixed-citation></ref><ref id="B4"><mixed-citation xmlns:xlink="http://www.w3.org/1999/xlink" xlink:type="simple"><person-group><name name-style="western"><surname>Banister</surname><given-names>KE</given-names></name></person-group> (<year>1980</year>) <article-title>A new species of <italic><tp:taxon-name><tp:taxon-name-part taxon-name-part-type="genus">Barbus</tp:taxon-name-part></tp:taxon-name></italic> (<tp:taxon-name><tp:taxon-name-part taxon-name-part-type="class">Pisces</tp:taxon-name-part></tp:taxon-name>, <tp:taxon-name><tp:taxon-name-part taxon-name-part-type="family">Cyprinidae</tp:taxon-name-part></tp:taxon-name>) from Africa.</article-title><source>Bulletin of the British Museum (Natural History)</source><volume>38</volume>: <fpage>145</fpage>–<lpage>150</lpage>.</mixed-citation></ref><ref id="B86"><mixed-citation xmlns:xlink="http://www.w3.org/1999/xlink" xlink:type="simple"><person-group><name name-style="western"><surname>Schmidt</surname><given-names>RC</given-names></name><name name-style="western"><surname>Bart</surname><given-names>Jr HL</given-names></name><name name-style="western"><surname>Nyingi</surname><given-names>WD</given-names></name></person-group> (<year>2018</year>) <article-title>Integrative taxonomy of the red-finned barb, <italic><tp:taxon-name><tp:taxon-name-part taxon-name-part-type="genus">Enteromius</tp:taxon-name-part> <tp:taxon-name-part taxon-name-part-type="species">apleurogramma</tp:taxon-name-part></tp:taxon-name></italic> (<tp:taxon-name><tp:taxon-name-part taxon-name-part-type="subfamily">Cyprininae</tp:taxon-name-part></tp:taxon-name>: <tp:taxon-name><tp:taxon-name-part taxon-name-part-type="tribe">Smiliogastrini</tp:taxon-name-part></tp:taxon-name>) from Kenya, supports recognition of <italic><tp:taxon-name><tp:taxon-name-part taxon-name-part-type="genus">E.</tp:taxon-name-part> <tp:taxon-name-part taxon-name-part-type="species">amboseli</tp:taxon-name-part></tp:taxon-name></italic> as a valid species.</article-title><source>Zootaxa</source><volume>4482</volume>(<issue>3</issue>): <fpage>566</fpage>–<lpage>578</lpage>. <ext-link xlink:type="simple" ext-link-type="doi" xlink:href="10.11646/zootaxa.4482.3.8">https://doi.org/10.11646/zootaxa.4482.3.8</ext-link></mixed-citation></ref></ref-list></tp:taxon-treatment>
