# Supplementary material for: A new species of Enteromius (Actinopterygii, Cyprinidae, Smiliogastrinae) from the Awash River, Ethiopia, and the re-establishment of E. akakianus
Source: Zookeys. 2020 Jan 13;902:107–50. doi: 10.3897/zookeys.902.39606 (PMC6978609; doi:10.3897/zookeys.902.39606)
Supplement: Supplementary material 1 [file zookeys-902-107-s001.xlsx]

## Sheet: Table S1 voucher specimens
Table S1. Voucher specimens included in the present study, with GenBank accession numbers and localities.
Taxon name	Source	Museum number	Reference	Locality	Geographic coordinates	CO1	Cytb
Puntius vittatus	GenBank	N/A	Pallavi et al. 2012	India, Chalakkudy River basin	10°18'00.0"N, 76°19'48.0"E	JX181847	N/A
Hampala dispar	GenBank	N/A	Yang & Mayden 2013	Myanmar	N/A	KC618392	N/A
Puntigrus tetrazona	GenBank	N/A	Dahruddin et al. 2016	Indonesia: Jawa Barat, West Java, Kabupaten, Sukabumi, Danau Lido	6°44'34.8"S, 106°48'32.4"E	KU692821	N/A
Enteromius cf. paludinosus	GenBank	N/A	Van Zeeventer et al. 2017	Zambia: Northern, Chiunda ponde, Dambo and bridges on road	12°22'08.4"S, 30°51'18.0"E	KY754218	N/A
Enteromius cf. paludinosus	GenBank	N/A	Van Zeeventer et al. 2017	Malawi: Bua river, Bua river below camp	12°49'59.5"S, 34°09'51.1"E	KY754217	N/A
Enteromius cf. paludinosus	GenBank	N/A	Van Zeeventer et al. 2017	Namibia: Hardap, Road between Gruenau and Seeheim at drift	27°02'08.2"S, 17°51'23.0"E	KY754216	N/A
Enteromius cf. paludinosus	GenBank	N/A	Van Zeeventer et al. 2017	Zambia: North West, Chisolo tributary up from confluence, Solwezi	12°07'58.8"S, 25°16'33.6"E	KY754215	N/A
Enteromius cf. paludinosus	GenBank	N/A	Van Zeeventer et al. 2017	Democratic Republic of the Congo: Congo system, Dipeta River, Downstream Control	10°36'20.9"S, 26°16'40.1"E	KY754214	N/A
Enteromius cf. paludinosus	GenBank	N/A	Van Zeeventer et al. 2017	Mozambique: Manica, Buzi River, Krongwa Stream, Krongwa Stream	19°54'43.9"S, 33°20'21.8"E	KY754213	N/A
Enteromius cf. paludinosus	GenBank	N/A	Van Zeeventer et al. 2017	Swaziland: Hhohho, Nkomati River, Mlumati River, Near Matsamo	25°45'24.1"S, 31°26'19.0"E	KY754212	N/A
Enteromius cf. paludinosus	GenBank	N/A	Van Zeeventer et al. 2017	Angola: Bie, Just south of Chitembo	13°31'41.2"S, 16°45'31.3"E	KY754211	N/A
Enteromius cf. paludinosus	GenBank	N/A	Van Zeeventer et al. 2017	Namibia: Orange River, Orange River, Noordower	28°45'20.2"S, 17°36'46.1"E	KY754210	N/A
Enteromius cf. paludinosus	GenBank	N/A	Van Zeeventer et al. 2017	Democratic Republic of the Congo: Congo system, Shimbudi River, Riffles	10°34'52.0"S, 26°12'38.2"E	KY754209	N/A
Enteromius cf. paludinosus	GenBank	N/A	Van Zeeventer et al. 2017	South Africa: North-West	N/A	KY754208	N/A
Enteromius cf. paludinosus	GenBank	N/A	Van Zeeventer et al. 2017	Zambia: Northern, Lavushi Manda NP, above Kanyanga falls	12°12'28.8"S, 30°51'25.2"E	KY754207	N/A
Enteromius cf. paludinosus	GenBank	N/A	Van Zeeventer et al. 2017	Angola: Huambo, Kunene, Stream near Halo camp site	12°44'14.3"S, 15°49'05.2"E	KY754206	N/A
Enteromius cf. paludinosus	GenBank	N/A	Van Zeeventer et al. 2017	Malawi: Lake Malawi, North Rukuru River, Mwankenja Bridge	9°56'36.6"S, 33°46'30.7"E	KY754205	N/A
Enteromius cf. paludinosus	GenBank	N/A	Van Zeeventer et al. 2017	South Africa: North-West, Limpopo River, Tributary of Roodekoppies Dam north of Brits	25°30'24.1"S, 27°41'37.0"E	KY754204	N/A
Enteromius cf. paludinosus	GenBank	N/A	Van Zeeventer et al. 2017	Malawi: Ruo river, Ruo river at main road	16°04'36.8"S, 35°40'17.0"E	KY754203	N/A
Enteromius cf. paludinosus	GenBank	N/A	Van Zeeventer et al. 2017	Malawi: Ruo river, Lichenya river at Milonde	16°06'15.8"S, 35°28'32.9"E	KY754202	N/A
Enteromius cf. paludinosus	GenBank	N/A	Van Zeeventer et al. 2016	Mozambique: lower Zambezi river	16°03'00.0"S, 33°57'00.0"E	LT629217	N/A
Enteromius cf. paludinosus	GenBank	N/A	Van Zeeventer et al. 2016	Mozambique: lower Zambezi river	16°03'00.0"S, 33°57'00.0"E	LT629216	N/A
Enteromius cf. paludinosus	GenBank	N/A	Van Zeeventer et al. 2016	South Africa: Crocodile River	25°30'00.0"S, 27°41'24.0"E	LT629215	N/A
Enteromius cf. paludinosus	GenBank	N/A	Van Zeeventer et al. 2016	Swaziland: Mlumati River	25°45'00.0"S, 31°25'48.0"E	LT629214	N/A
Enteromius cf. paludinosus	GenBank	N/A	Van Zeeventer et al. 2016	Mozambique: Rio Aluize	22°37'12.0"S, 33°15'36.0"E	LT629213	N/A
Enteromius cf. paludinosus	GenBank	N/A	Van Zeeventer et al. 2016	Mozambique: Rio Aluize	22°38'24.0"S, 33°16'12.0"E	LT629212	N/A
Enteromius cf. paludinosus	GenBank	N/A	Van Zeeventer et al. 2016	South Africa: Mfolozi River	28°24'36.0"S, 32°03'00.0"E	LT629211	N/A
Enteromius cf. paludinosus	GenBank	N/A	Van Zeeventer et al. 2016	Swaziland: Maputo River	26°44'24.0"S, 31°49'48.0"E	LT629210	N/A
Enteromius cf. paludinosus	GenBank	N/A	Van Zeeventer et al. 2016	Namibia: Zambezi River basin	17°25'48.0"S, 24°18'36.0"E	LT629209	N/A
Enteromius cf. paludinosus	GenBank	N/A	Van Zeeventer et al. 2016	Namibia: lower Orange River	28°15'36.0"S, 16°45'00.0"E	LT629208	N/A
Enteromius cf. paludinosus	GenBank	N/A	Van Zeeventer et al. 2016	Namibia: Orange River	28°40'48.0"S, 17°33'00.0"E	LT629207	N/A
Enteromius cf. paludinosus	GenBank	N/A	Van Zeeventer et al. 2016	Namibia: lower Orange River	28°35'24.0"S, 16°27'00.0"E	LT629206	N/A
Enteromius cf. paludinosus	GenBank	N/A	Van Zeeventer et al. 2016	Namibia: Orange River	28°45'00.0"S, 17°36'36.0"E	LT629205	N/A
Enteromius cf. paludinosus	GenBank	N/A	Van Zeeventer et al. 2016	Namibia: lower Orange River	28°15'36.0"S, 16°45'00.0"E	LT629204	N/A
Enteromius cf. paludinosus	GenBank	N/A	Van Zeeventer et al. 2016	Namibia: lower Orange River	28°15'36.0"S, 16°45'00.0"E	LT629203	N/A
Enteromius sp.	present study	NMW99236	present study	Ethiopia: Lake Ziway, CMER	8°4'48"N, 38°46'14"E	MN747020	N/A
Enteromius sp.	present study	NMW99236	present study	Ethiopia: Lake Ziway, CMER	8°4'48"N, 38°46'14"E	MN747021	N/A
Enteromius yardiensis	present study	NMW99234	present study	Ethiopia: Awash River at Kada Bada	10°13'53"N, 40°34'43"E	MN747015	N/A
Enteromius yardiensis	present study	NMW99234	present study	Ethiopia: Awash River at Kada Bada	10°13'53"N, 40°34'43"E	MN747016	N/A
Enteromius yardiensis	present study	NMW99234	present study	Ethiopia: Awash River at Kada Bada	10°13'53"N, 40°34'43"E	MN747017	N/A
Enteromius yardiensis	present study	NMW99234	present study	Ethiopia: Awash River at Kada Bada	10°13'53"N, 40°34'43"E	MN747018	N/A
Enteromius yardiensis	present study	BMNH 2018.10.10.1	present study	Ethiopia: Awash River at Kada Bada	10°13'53"N, 40°34'43"E	MN747019	N/A
Enteromius cf. paludinosus	GenBank	N/A	Ren & Mayden 2016	Tanzania: Sigi River	N/A	KT199324	KT199310
Enteromius cf. paludinosus	GenBank	N/A	Ren & Mayden 2016	Tanzania: Sigi River	N/A	KT199325	KT199311
Puntius vittatus	GenBank	N/A	Pallavi et al. 2012	India, Chalakkudy River basin	10°18'00.0"N, 76°19'48.0"E	N/A	JQ795454
Hampala macrolepidota	GenBank	N/A	Yang et al. 2010	China: Mengna, Yunnan	N/A	N/A	HM536790
Puntigrus tetrazona	GenBank	N/A	Yang et al. 2013	Laos	N/A	N/A	KC631298
Enteromius cf. paludinosus	GenBank	N/A	Schmidt et al. 2017	Tanzania: Sigi River	N/A	N/A	KX178194
Enteromius cf. paludinosus	GenBank	N/A	Schmidt et al. 2017	Kenya: Lake Jipe at Mkwajuni Village	N/A	N/A	KX178175
Enteromius cf. paludinosus	GenBank	N/A	Schmidt et al. 2017	Kenya: Lake Jipe at Mkwajuni Village	N/A	N/A	KX178176
Enteromius cf. paludinosus	GenBank	N/A	Schmidt et al. 2017	Kenya: River Oromba at Ombei Bridge, Nyando River System	N/A	N/A	KX178081
Enteromius cf. paludinosus	GenBank	N/A	Schmidt et al. 2017	Kenya: River Oromba at Ombei Bridge, Nyando River System	N/A	N/A	KX178082
Enteromius cf. paludinosus	GenBank	N/A	Schmidt et al. 2017	Kenya: River Oromba at Ombei Bridge, Nyando River System	N/A	N/A	KX178083
Enteromius cf. paludinosus	GenBank	N/A	Schmidt et al. 2017	Kenya: River Kipsonoi, Sondu River system, at Chebilat-Sotik Road Bridge, Lake Victoria basin	N/A	N/A	KX178123
Enteromius cf. paludinosus	GenBank	N/A	Schmidt et al. 2017	Kenya: River Kipsonoi, Sondu River system, at Chebilat-Sotik Road Bridge, Lake Victoria basin	N/A	N/A	KX178124
Enteromius cf. paludinosus	GenBank	N/A	Schmidt et al. 2017	Kenya: S. Ewaso Ng'iro, River Ewaso N'giro at Ololunga Center, Ololunga - Ololasha Road	N/A	N/A	KX178141
Enteromius cf. paludinosus	GenBank	N/A	Schmidt et al. 2017	Kenya: Mara River at Mara - Rianda Road, Narok - Kichwa Tembo Road	N/A	N/A	KX178142
Enteromius cf. paludinosus	GenBank	N/A	Schmidt et al. 2017	Kenya: Mara River at Mara - Rianda Road, Narok - Kichwa Tembo Road	N/A	N/A	KX178186
Enteromius cf. paludinosus	GenBank	N/A	Schmidt et al. 2017	Kenya: N. Ewaso Ng'iro near campsite- Mpala Ranch	N/A	N/A	KX178062
Enteromius cf. paludinosus	GenBank	N/A	Schmidt et al. 2017	Kenya: Ol dare Swamp inside Amboseli National Park, Athi River drainage	N/A	N/A	KX178164
Enteromius cf. paludinosus	GenBank	N/A	Schmidt et al. 2017	Kenya: N. Ewaso Ng'iro near campsite- Mpala Ranch	N/A	N/A	KX178063
Enteromius cf. paludinosus	GenBank	N/A	Schmidt et al. 2017	Kenya: N. Ewaso Ng'iro near campsite- Mpala Ranch	N/A	N/A	KX178065
Enteromius cf. paludinosus	GenBank	N/A	Schmidt et al. 2017	Kenya: N. Ewaso Ng'iro, Ewaso Narok at confluence with Ewaso Nyiro River	N/A	N/A	KX178066
Enteromius cf. paludinosus	GenBank	N/A	Schmidt et al. 2017	Kenya: N. Ewaso Ng'iro, Ewaso Narok 1km upstream from confluence w/ Ewaso Nyiro	N/A	N/A	KX178067
Enteromius cf. paludinosus	GenBank	N/A	Schmidt et al. 2017	Kenya: Athi River at Kirania	N/A	N/A	KX178068
Enteromius cf. paludinosus	GenBank	N/A	Schmidt et al. 2017	Kenya: Athi River at Kirania	N/A	N/A	KX178069
Enteromius cf. paludinosus	GenBank	N/A	Schmidt et al. 2017	Kenya: Athi River at Kirania	N/A	N/A	KX178070
Enteromius cf. paludinosus	GenBank	N/A	Schmidt et al. 2017	Kenya: Malewa River at Bridge on Nairobi-Nakuru Road, Lake Naivasha basin	N/A	N/A	KX178074
Enteromius cf. paludinosus	GenBank	N/A	Schmidt et al. 2017	Kenya: Malewa River upstream at Mwetumberia - Kimbo Bridge, Lake Naivasha basin	N/A	N/A	KX178076
Enteromius cf. paludinosus	GenBank	N/A	Schmidt et al. 2017	Kenya: Malewa River upstream at Mwetumberia - Kimbo Bridge, Lake Naivasha basin	N/A	N/A	KX178077
Enteromius cf. paludinosus	GenBank	N/A	Schmidt et al. 2017	Kenya: Mbagathi River at Emergency exit in Nairobi National Park, Athi River drainage	N/A	N/A	KX178146
Enteromius cf. paludinosus	GenBank	N/A	Schmidt et al. 2017	Kenya: Mokoyeti River at bridge in Nairobi National Park, Athi River drainage	N/A	N/A	KX178150
Enteromius cf. paludinosus	GenBank	N/A	Schmidt et al. 2017	Kenya: Mokoyeti River at bridge in Nairobi National Park, Athi River drainage	N/A	N/A	KX178151
Enteromius cf. paludinosus	GenBank	N/A	Schmidt et al. 2017	Kenya: N. Ewaso Ng'iro, Ngare Narok at Gatundia, Laikipia	N/A	N/A	KX178152
Enteromius cf. paludinosus	GenBank	N/A	Schmidt et al. 2017	Kenya: Malewa River at Bridge on Nairobi-Nakuru Road, Lake Naivasha basin	N/A	N/A	KX178075
Enteromius cf. paludinosus	GenBank	N/A	Schmidt et al. 2017	Kenya: Mbagathi River at Emergency exit in Nairobi National Park, Athi River drainage	N/A	N/A	KX178147
Enteromius cf. paludinosus	GenBank	N/A	Schmidt et al. 2017	Kenya: Malewa River at Bridge on Nairobi-Nakuru Road, Lake Naivasha basin	N/A	N/A	KX178073
Enteromius cf. paludinosus	GenBank	N/A	Schmidt et al. 2017	Kenya: Athi river at Kibwezi-kitui Rd bridge	N/A	N/A	KX178180
Enteromius cf. paludinosus	GenBank	N/A	Machordom & Doadrio 2000	South Africa: Mooi River, Noth West Province	N/A	N/A	AF287436
Enteromius cf. paludinosus	GenBank	N/A	Machordom & Doadrio 2000	South Africa: Mooi River, Noth West Province	N/A	N/A	AF287437
Enteromius cf. paludinosus	GenBank	N/A	Schmidt et al. 2017	Ethiopia: Yatu River about 30km NW of Gore, White Nile drainage	N/A	N/A	KX178188
Enteromius cf. paludinosus	GenBank	N/A	Schmidt et al. 2017	Ethiopia: Sor River near town of Mitu, White Nile drainage	N/A	N/A	KX178189
Enteromius cf. paludinosus	GenBank	N/A	Schmidt et al. 2017	Ethiopia: Sasa River about 13km SW of Gore, White Nile drainage	N/A	N/A	KX178190
Barbus pleurogramma	GenBank	N/A	Schmidt et al. 2017	Ethiopia: Lake Tana, western suburb of Bahir Dar, Blue Nile drainage	N/A	N/A	KX178191
Barbus pleurogramma	GenBank	N/A	De Graaf et al. 2007	Ethiopia: Lake Tana, Blue Nile basin	N/A	N/A	AY740719
Barbus pleurogramma	GenBank	N/A	De Graaf et al. 2007	Ethiopia: Lake Tana, Blue Nile basin	N/A	N/A	AY740720
Barbus pleurogramma	GenBank	N/A	De Graaf et al. 2007	Ethiopia: Lake Tana, Blue Nile basin	N/A	N/A	AY740721
Barbus pleurogramma	GenBank	N/A	De Graaf et al. 2007	Ethiopia: Lake Tana, Blue Nile basin	N/A	N/A	AY740722
Enteromius sp.	GenBank	N/A	De Graaf et al. 2007	Ethiopia: Didessa River, Blue Nile basin	N/A	N/A	AY740715
Enteromius sp.	GenBank	N/A	De Graaf et al. 2007	Ethiopia: Didessa River, Blue Nile basin	N/A	N/A	AY740716
Enteromius sp.	GenBank	N/A	De Graaf et al. 2007	Ethiopia: Didessa River, Blue Nile basin	N/A	N/A	AY740717
Enteromius sp.	GenBank	N/A	De Graaf et al. 2007	Ethiopia: Didessa River, Blue Nile basin	N/A	N/A	AY740718
Enteromius sp.	GenBank	N/A	De Graaf et al. 2007	Ethiopia: Lake Awasa	N/A	N/A	AY740707
Enteromius sp.	GenBank	N/A	De Graaf et al. 2007	Ethiopia: Lake Awasa	N/A	N/A	AY740708
Enteromius sp.	GenBank	N/A	De Graaf et al. 2007	Ethiopia: Lake Awasa	N/A	N/A	AY740709
Enteromius sp.	GenBank	N/A	De Graaf et al. 2007	Ethiopia: Lake Awasa	N/A	N/A	AY740710
Enteromius sp.	GenBank	N/A	Beshera & Harris 2015	Ethiopia: Lake Awasa	N/A	N/A	KT958256
Enteromius sp.	GenBank	N/A	De Graaf et al. 2007	Ethiopia: Lake Ziway	N/A	N/A	AY740711
Enteromius sp.	GenBank	N/A	De Graaf et al. 2007	Ethiopia: Lake Ziway	N/A	N/A	AY740712
Enteromius sp.	GenBank	N/A	De Graaf et al. 2007	Ethiopia: Lake Ziway	N/A	N/A	AY740713
Enteromius sp.	GenBank	N/A	De Graaf et al. 2007	Ethiopia: Lake Ziway	N/A	N/A	AY740714
Enteromius sp.	present study	NMW99236	present study	Ethiopia: Lake Ziway, CMER	8°4'48"N, 38°46'14"E	N/A	MN747030
Enteromius sp.	present study	NMW99236	present study	Ethiopia: Lake Ziway, CMER	8°4'48"N, 38°46'14"E	N/A	MN747031
Enteromius yardiensis	present study	NMW99234	present study	Ethiopia: Awash River at Kada Bada	10°13'53"N, 40°34'43"E	N/A	MN747022
Enteromius yardiensis	present study	NMW99234	present study	Ethiopia: Awash River at Kada Bada	10°13'53"N, 40°34'43"E	N/A	MN747023
Enteromius yardiensis	present study	NMW99488	present study	Ethiopia: Awash River at Aditu	11°7'46"N, 40°45'52"E	N/A	MN747024
Enteromius yardiensis	present study	NMW99488	present study	Ethiopia: Awash River at Aditu	11°7'46"N, 40°45'52"E	N/A	MN747025
Enteromius yardiensis	present study	NMW99494	present study	Ethiopia: Awash River at Dubti	11°41'50"N, 41°7'22"E	N/A	MN747026
Enteromius yardiensis	present study	NMW99494	present study	Ethiopia: Awash River at Dubti	11°41'50"N, 41°7'22"E	N/A	MN747027
Enteromius yardiensis	present study	NMW99501	present study	Ethiopia: Lake Gamari	11°30'54"N, 41°38'57"E	N/A	MN747028
Enteromius yardiensis	present study	NMW99501	present study	Ethiopia: Lake Gamari	11°30'54"N, 41°38'57"E	N/A	MN747029

## Sheet: Table S2 character states
Table S2. List of character states (morphometric characters, coded qualitative characters, and meristic characters).
Morphometric characters	Definition	Reference
Standard length (SL)	from the anteriormost point of the head to posterior margin of the hypurals at midline	Hubbs & Lagler (1958)
Body depth at pelvic-fin origin	body depth at pelvic fin origin (smaller than max. body depth which is located at the dorsal-fin origin); the measurement was introduced because of specifics of the body shape (a hump at the dorsal-fin origin and the pelvic-fin base located behind it)
Minimum caudal-peduncle depth	minimum caudal-peduncle depth at any point where minimum	Hubbs & Lagler (1958)
Maximal caudal-peduncle depth	maximal caudal-peduncle depth at insertion of anal fin
Predorsal length	from the origin of dorsal-fin to anteriormost point of the head	Holčík et al. (1989)
Prepelvic length	from anteriormost point of the head to origin of pelvic fin	Holčík et al. (1989)
Preanal length	from anteriormost point of the head to origin of anal fin	Holčík et al. (1989)
Pectoral – pelvic distance	from pectoral-fin origin to pelvic-fin origin	Holčík et al. (1989)
Pelvic – anal distance	from pelvic-fin origin to anal-fin origin	Holčík et al. (1989)
Caudal-peduncle length	point to point from the anal-fin insertion to posterior margin of the hypurals at midline	Hubbs & Lagler (1958)
Dorsal-fin depth	maximum depth of dorsal fin	Hubbs & Lagler (1958)
Length of last unbranched dorsal-fin ray excluding the segmented part	from the visible base of the ray to end of articulation line
Length of last unbranched dorsal-fin ray including the segmented part	from the visible base of the ray to end of the uppermost flexible part
Anal-fin depth	maximum depth of anal fin	Hubbs & Lagler (1958)
Pectoral-fin length	from the origin of the fin to the most extremity of the fin	Hubbs & Lagler (1958)
Pelvic-fin length	from the origin of the fin to the most extremity of the fin	Hubbs & Lagler (1958)
Pelvic-splint length	a linear distance from the anterior- to the posterior edge
Head length (HL)	from the anteriormost point of the head to the posteriormost edge of the operculum without skin folt	Hubbs & Lagler (1958)
Head depth at nape	greatest vertical distance through the head at nape	Hubbs & Lagler (1958)
Head depth at posterior eye margin	the vertical distance through the head at the posterior eye margin
Head width	head width at the posterior end of the operculum	Hubbs & Lagler (1958)
Snout length	from the anteriormost point of the head to the anterior rim (infraorbital bones) of the eye	Hubbs & Lagler (1958)
Eye horizontal diameter	a horizontal line between the inner skin margins	Hubbs & Lagler (1958)
Interorbital width with skin fold	point to point between the skin folds of the eyes	Hubbs & Lagler (1958)
Interorbital width between frontal margins	minimal width of the frontal (the lateral margins of the frontal between the orbits)	Holčík et al. (1989)
Lower-jaw length	from the anteriormost extremity to the posteriormost extremity	Hubbs & Lagler (1958)
Operculum depth	from the uppermost extremity to the lowermost extremity
Cranial-roof length	from the anteriormost extremity to the posteriormost extremity	Bogutskaya et al. (2017)
Maximum cranium width	between lateral margins of pterotics	Bogutskaya et al. (2017)
Anterior barbel length	complete length of anterior barbel	Skelton (1980)
Posterior barbel length	complete length of posterior barbel	Skelton (1980)
Last unbranched dorsal-fin ray from x-ray
Dorsal-fin depth from x-ray	maximum depth of the dorsal fin
Length of unsegemented + segmented part from x-ray	from the base of the ray to the end of the uppermost flexible part
Length of unsegmented part from x-ray	from the base of the ray to end of articulation line
Length of lower non-serrated part from x-ray	from the base of the ray to the lower margin of first serra
Length of upper serrated part from x-ray	from lower margin of first serra to upper margin of last serra (at the end of the articulation line)
Coded qualitative characters
Anterior barbel coded length	coded maximum length relative to the eye	Lévêque et al. (1987)
Posterior barbel coded length	coded maximum length relative to the eye	Lévêque et al. (1987)
Meristic characters
Number of unbranched dorsal-fin rays	number of unbranched dorsal-fin rays	Skelton (1980)
Number of branched dorsal-fin rays	number of branched dorsal-fin rays; two last rays are located on the last complex proximal pterygiophore of the fin
Number of unbranched anal-fin rays	number of unbranched anal-fin rays	Skelton (1980)
Number of branched anal-fin rays	number of branched anal-fin rays; two last rays are located on the last complex proximal pterygiophore of the fin
Number of unbranched pelvic-fin rays	number of unbranched pelvic-fin rays	Skelton (1980)
Number of branched pelvic-fin rays	number of branched pelvic-fin rays	Skelton (1980)
Number of unbranched pectoral-fin rays	number of unbranched pectoral-fin rays	Skelton (1980)
Number of branched pectoral-fin rays	number of branched pectoral-fin rays	Skelton (1980)
Number of principal caudal-fin rays	number of principal caudal-fin rays	McDowall (2001)
Number of upper caudal-fin procurrent rays	number of upper caudal-fin procurrent rays	McDowall (2001)
Number of lower caudal-fin procurrent rays	number of lower caudal-fin procurrent rays	McDowall (2001)
Total number of lateral-series scales	total number of scales in the lateral-series (bearing the lateral line canal or without the canal); equal number of transverse rows of scales
Number of lateral-series scales to posterior margin of hypurals	same as above but to posterior margin of hypurals
Number of scale rows between lateral line – dorsal-fin origin	number of scale rows between lateral line – dorsal-fin origin	Skelton (1980)
Number of scale rows between lateral line – pelvic-fin base	Number of scale rows between lateral line – pelvic-fin base	Skelton (1980)
Number of scale rows between lateral line – anus	Number of scale rows between lateral line – anus
Number of circumpeduncular scales	number of circumpeduncular scales	Skelton (1980)
Total number of vertebrae	total number of vertebrae	Naseka (1996)
Number of abdominal vertebrae	number of abdominal vertebrae	Naseka (1996)
Number of caudal vertebrae	number of caudal vertebrae	Naseka (1996)
Number of predorsal abdominal vertebrae	number of predorsal abdominal vertebrae	Naseka (1996)
Number of preanal caudal vertebrae	number of preanal caudal vertebrae	Naseka (1996)
Number of vertebrae between first pterygiophores of dorsal- and anal-fins	Number of vertebrae between first pterygiophores of dorsal and anal fins	Naseka (1996)
Number of intermediate vertebrae	number of intermediate vertebrae	Naseka (1996)
Number of supraneural bones	number of supraneurals	Skelton (1980)
Number of serrae on last unbranched dorsal-fin ray	number of serrae on the unsegmented part of the last unbranched dorsal-fin ray. Counted from the lowermost serra to the uppermost serra at the end of the articulation line
Number of gill rakers	total number of gill rakers	Holčík et al. (1989)
Number of pharyngeal teeth rows	number of pharyngeal teeth rows	Skelton (1980)

## Sheet: Table S3 primary data
Table S3. Primary data (morphometric and meristic) for all examined specimens. Values highlighted in blue mark cases where means used to substitute missing data; characters in red not used for statistical analyses (because of incomplete data); blank spaces indicating missing data.
Taxon name	Museum number	Sampling site	Locality	Country	SL, mm	Body depth at pelvic-fin origin (% SL)	Minimum caudal-peduncle depth (% SL)	Minimum caudal-peduncle depth (% caudal-peduncle length)	Maximum caudal-peduncle depth (% SL)	Maximum caudal-peduncle depth (% caudal-peduncle length)	Predorsal length (% SL)	Prepelvic length (% SL)	Preanal length (% SL)	Pectoral – pelvic distance (% SL)	Pelvic – anal distance (% SL)	Caudal-peduncle length (% SL)	Dorsal-fin depth (% SL)	Dorsal-fin depth (% HL)	Length of last unbranched dorsal-fin ray excluding the segmented part (% SL)	Length of last unbranched dorsal-fin ray including the segmented part (% SL)	Anal-fin depth (% SL)	Pectoral-fin length (% SL)	Pectoral-fin length (% pectoral – pelvic distance)	Pelvic-fin length (% SL)	Pelvic-fin length (% pelvic – anal distance)	Pelvic-splint length (% pelvic-fin length)	Head length (% SL)	Head length (% body depth at pelvic-fin origin)	Head depth at nape (% SL)	Head depth at nape (% HL)	Head depth at posterior eye margin (% SL)	Head depth at posterior eye margin (% HL)	Head width (% SL)	Head width (% HL)	Snout length (% SL)	Snout length (% HL)	Eye horizontal diameter (% SL)	Eye horizontal diameter (% HL)	Eye horizontal diameter (% interorbital width with skin fold)	Interorbital width with skin fold (% SL)	Interorbital width with skin fold (% HL)	Interorbital width between frontal margins (% SL)	Interorbital width between frontal margins (% HL)	Lower-jaw length (% SL)	Lower-jaw length (% HL)	Lower-jaw length (% interorbital width with skin fold)	Lower-jaw length (% operculum depth)	Lower-jaw length (% maximum cranium width)	Operculum depth (% SL)
B. paludinosus	NMW 54476	N/A	Quellimane	Mozambique	65.5	30.626	13.4351	58.5885	15.1908	66.245	54.458	48.5496	73.1756	22.8702	26.4427	22.9313	27.145	104.897	19.9084		18.1832	18.3817	80.3738	18	68.0716	21.2892	25.8779	84.4965	18.2748	70.6195	15.8168	61.1209	14.8702	57.4631	7.09924	27.4336	6.54962	25.3097	63.0882	10.3817	40.118	8.06107	31.1504	9.32824	36.0472	89.8529	86.5439	80.0786	10.7786
B. paludinosus	NMW 54476	N/A	Quellimane	Mozambique	50.66	29.5894	13.1662	55.3527	14.9033	62.6556	55.3889	50.4145	72.957	21.4173	25.76	23.786	27.4576	101.681	19.6013		17.3312	18.4959	86.3594	18.713	72.6437	26.2658	27.0036	91.2608	20.1145	74.4883	17.2917	64.0351	13.5807	50.2924	7.42203	27.4854	6.79037	25.1462	65.2751	10.4027	38.5234	8.03395	29.7515	9.57363	35.4532	92.0304	82.906	77.8491	11.5476
B. paludinosus	BMNH 1861.3.10:6-7	N/A	Quellimane	Mozambique	50.04	28.0376	14.0887	60.1023	16.0072	68.2864	55.016	48.2414	70.2438	20.6435	24.9201	23.4412	25.7994	97.434	23.1415		16.207	19.2846	93.4172	16.4868	66.1588	21.9394	26.4788	94.4405	18.725	70.717	17.2862	65.283	13.8689	52.3774	7.494	28.3019	6.33493	23.9245	64.8262	9.77218	36.9057	7.47402	28.2264	8.97282	33.8868	91.82	82.0841	73.0081	10.9313
B. paludinosus	BMNH 1861.3.10:6-7	N/A	Quellimane	Mozambique	50.09	28.1693	14.6936	57.2317	16.1509	62.9082	52.1661	49.451	72.8489	21.3615	24.6357	25.6738	25.9732	96.4418	21.8607		16.8097	19.5648	91.5888	18.906	76.7423	19.2186	26.9315	95.606	19.1455	71.0897	17.6083	65.3818	13.915	51.6679	7.28688	27.0571	7.32681	27.2053	74.1414	9.88221	36.6938	7.32681	27.2053	9.12358	33.8769	92.3232	83.2423	72.4247	10.9603
B. paludinosus	BMNH 1861.3.10:6-7	N/A	Quellimane	Mozambique	52.99	27.76	13.2667	55.8824	16.6446	70.1113	52.3872	46.1974	70.8247	20.8719	25.7407	23.7403	26.8683	103.384	21.5786		17.6315	18.5129	88.698	16.2483	63.1232	17.8862	26.288	94.6975	18.1921	69.2032	16.0219	60.9476	12.5307	47.6669	7.24665	27.5664	6.47292	24.6231	69.8574	9.2659	35.2477	7.09568	26.9921	9.02057	34.3144	97.3523	84.007	80.3361	10.7379
B. paludinosus	ZMB 4732	N/A	Quellimane	Mozambique	70.45	29.5387	13.797	62.2279			52.9595	48.2754	71.895			22.1718	26.785	106.37	23.8041		16.1675	19.8439		17.6579			25.181	85.2475			15.5429	61.7249	12.7324	50.5637	6.84173	27.1702	6.6572	26.4374	71.2766	9.33996	37.0913	7.53726	29.9324
B. paludinosus	ZMB 32375	N/A	Quellimane	Mozambique	66.47	28.8852	13.1488	56.6429			53.7686	45.6447	72.3033			23.2135	25.3046	99.5856	22.1604		17.963	18.8055		18.986			25.41	87.9688			15.7364	61.9301	13.2842	52.2795	7.17617	28.2416	6.49917	25.5773	71.1697	9.13194	35.9384	7.05581	27.7679
B. paludinosus	ZMB 32375	N/A	Quellimane	Mozambique	69.4	29.1643	12.6369	52.6095			52.3919	48.8329	73.2277			24.0202	23.1844	94.3142	18.7608		17.7378	19.049		19.4669			24.5821	84.2885			15.2594	62.075	12.9539	52.6964	6.0951	24.7948	6.51297	26.4947	72.0893	9.03458	36.7526	7.1902	29.2497
B. paludinosus	ZMB 32375	N/A	Quellimane	Mozambique	69.49	29.3999	13.081	52.8488			56.2815	45.5893	65.6497			24.7518	24.4352	101.921	21.9744		15.9879	18.7797		19.269			23.9747	81.5467			15.3979	64.2257	13.4264	56.0024	6.21672	25.9304	6.36063	26.5306	70.8333	8.97971	37.455	7.35358	30.6723
B. paludinosus	ZMB 4733	N/A	Quellimane	Mozambique	43.1	26.9606	14.3852	60.0775			52.1346	46.4269	70.7657			23.9443	26.8445	105.086	21.9954		17.4246	19.2575		20.0232			25.5452	94.7504			16.2645	63.6694	14.594	57.1299	7.42459	29.0645	7.05336	27.6113	76.1905	9.25754	36.2398	7.00696	27.4296
B. paludinosus	ZMB 4733	N/A	Quellimane	Mozambique	41.66	25.7561	13.8742	54.2214			52.5204	47.9597	71.1234			25.5881	27.9165	105.823	21.5786		17.8829	19.5391		19.7072			26.3802	102.423			16.0826	60.9645	14.3063	54.2311	8.01728	30.3913	6.72108	25.4777	68.1265	9.86558	37.3976	7.65723	29.0264
B. paludinosus	ZMB 4733	N/A	Quellimane	Mozambique	54.09	26.308	12.8674	48.0331			52.5975	45.9789	69.7541			26.7887	26.6962	101.404	20.1331		18.839	20.7802		19.9852			26.3265	100.07			15.6406	59.4101	12.4607	47.3315	6.65557	25.2809	6.6186	25.1404	74.1201	8.92956	33.9185	6.30431	23.9466
B. paludinosus	ZMB 4733	N/A	Quellimane	Mozambique	44.98	30.7692	13.9173	54.5296			53.7795	49.6221	71.5651			25.5225	29.4575	110.05	24.4775		18.297	19.9867		20.6314			26.7675	86.9942			17.2966	64.6179	14.5176	54.2359	7.31436	27.3256	7.00311	26.1628	67.0213	10.4491	39.0365	7.46999	27.907
B. paludinosus	ZMB 4734	N/A	Quellimane	Mozambique	35.94	25.1252	13.3834	60.0499			54.5353	51.1686	74.68			22.2871	29.1597	105.966	20.2282		18.8926	21.675		21.6472			27.5181	109.524			17.084	62.0829	12.5487	45.6016	7.06733	25.6825	7.81859	28.4125	76.776	10.1836	37.0071	7.87423	28.6148
B. paludinosus	ZMB 4734	N/A	Quellimane	Mozambique	35.52	25.6475	12.9223	54.5779			53.7444	49.5777	70.214			23.6768	30.518	119.252	19.7917		20.0169	21.0867		22.8885			25.5912	99.7805			16.4414	64.2464	12.3592	48.2948	6.92568	27.0627	7.77027	30.363	80.7018	9.62838	37.6238	7.48874	29.2629
B. paludinosus	ZMB 4734	N/A	Quellimane	Mozambique	42.23	28.8657	13.1423	53.0086			51.9536	47.2413	70.9448			24.7928	26.261	100.727	21.5786		17.7836	18.8018		19.3464			26.0715	90.3199			16.2917	62.4886	14.2316	54.5867	6.4646	24.7956	7.12763	27.3388	73.236	9.73242	37.3297	7.12763	27.3388
B. paludinosus	ZMB 4734	N/A	Quellimane	Mozambique	42.34	26.7832	13.4388	51.0772			51.795	48.2759	69.1781			26.3108	28.9797	108.584	24.4214		18.3987	18.8002		20.359			26.6887	99.6473			16.5564	62.0354	13.7459	51.5044	6.4478	24.1593	7.29806	27.3451	71.8605	10.1559	38.0531	7.39254	27.6991
B. paludinosus	ZMB 4734	N/A	Quellimane	Mozambique	47.93	25.8919	13.3319	50.0392			50.8658	47.0478	69.3511			26.643	26.4761	102.67	21.6566		16.8162	19.5493		19.1112			25.7876	99.5971			16.3155	63.2686	14.2917	55.4207	6.27999	24.3528	7.13541	27.6699	75.4967	9.45128	36.6505	6.84331	26.5372
B. paludinosus	ZMB 4738	N/A	Quellimane	Mozambique	43.11	25.4465	13.9411	54.3891			50.9163	45.9754	70.7029			25.6321	25.7945	98.1465	22.5006		17.6293	19.2299		20.0881			26.2816	103.282			15.2401	57.9876	13.7091	52.1624	6.5646	24.9779	7.16771	27.2727	77.4436	9.25539	35.2162	6.70378	25.5075
B. paludinosus	ZMB 4738	N/A	Quellimane	Mozambique	46.18	26.6133	13.5557	53.5043			51.1693	45.1061	69.1425			25.3356	26.3101	103.935	20.4201		16.6306	20.1602		19.3157			25.314	95.118			15.288	60.3935	11.9965	47.3909	6.1715	24.3798	7.31919	28.9136	83.4568	8.77003	34.645	7.03768	27.8015
B. longicauda	ZMB 4735	N/A	Tette	Mozambique	65.53	27.27	12.1166	41.5925			49.443	44.987	66.626			29.1317	25.4998	106.501	22.0052		16.0232	18.7548		17.9918			23.9432	87.8008			14.9855	62.5876	13.2916	55.5131	6.50084	27.1511	6.60766	27.5972	70.1783	9.41553	39.3244	6.2872	26.2588
B. longicauda	ZMB 32377	N/A	Tette	Mozambique	61.11	26.3296	11.9784	44.4985			54.2137	46.4899	68.3031			26.9187	22.3531	91.4324	18.9167		15.4312	18.5403		18.164			24.4477	92.8527			14.0893	57.6305	13.3693	54.6854	6.7583	27.6439	6.34921	25.9705	65.43	9.70381	39.6921	5.94011	24.2972
B. longicauda	ZMB 32377	N/A	Tette	Mozambique	67.04	28.1474	11.5901	45.227			51.3276	46.077	67.2136			25.6265	21.9421	91.1965	18.7798		16.2739	17.9296		18.1533			24.0603	85.4796			14.3795	59.7644	12.6641	52.6348	6.14558	25.5425	6.44391	26.7824	66.8731	9.63604	40.0496	6.48866	26.9684
B. pleurogramma	BMNH 1902.12.13:356	14	Unfras River	Ethiopia	28.46	26.3528	12.8953	59.772	13.7737	63.8436	54.3219	51.8271	73.5067	20.3092	23.5067	21.5741	24.877	86.9779	17.6037		18.0253	17.0766	84.083	15.7765	67.1151	26.9488	28.6015	108.533	19.8524	69.4103	18.9037	66.0934	13.1764	46.0688	6.78145	23.7101	7.5896	26.5356	81.203	9.34645	32.6781	7.48419	26.1671	9.83837	34.398	105.263	88.0503	77.7778	11.1736
B. pleurogramma	BMNH 1902.12.13:353-355	15	Lake Tana	Ethiopia	35.4	23.8136	12.0904	51.2575	13.9831	59.2814	52.9944	52.9661	74.3503	23.9266	23.7006	23.5876	25.0282	90.1322	18.8701		16.7514	16.6384	69.5396	15.113	63.7664	35.514	27.7684	116.607	19.5198	70.295	17.3164	62.3601	11.4689	41.3021	6.89266	24.822	7.76836	27.9756	94.8276	8.19209	29.5015	6.35593	22.8891	9.15254	32.9603	111.724	80	76.5957	11.4407
B. pleurogramma	BMNH 1902.12.13:353-355	15	Lake Tana	Ethiopia	32.51	23.0698	10.8582	46.5699	13.1959	56.5963	51.6764	50.5691	74.2233	22.7315	22.8545	23.3159	20.9782	84.4059	17.0717		16.2104	16.518	72.6658	13.5035	59.0848	23.2346	24.8539	107.733	17.7176	71.2871	15.4414	62.1287	10.9812	44.1832	6.12119	24.6287	7.5669	30.4455	94.9807	7.96678	32.0545	6.27499	25.2475	8.98185	36.1386	112.741	91.25	79.1328	9.84313
B. pleurogramma	BMNH 1902.12.13:353-355	15	Lake Tana	Ethiopia	30.31	24.3154	11.9762	50.4868	13.6259	57.4409	53.5467	52.128	74.2659	22.7978	21.676	23.7215	27.7136	100.478	17.8485		17.189	18.2778	80.1737	14.9126	68.7976	32.7434	27.5817	113.433	19.0366	69.0191	17.7499	64.3541	12.6691	45.933	6.89541	25	8.01716	29.067	94.186	8.51204	30.8612	6.89541	25	9.76575	35.4067	114.729	92.2118	80.4348	10.5906
B. akakianus	BMNH 1908.1.20.85	13	Akaki River	Ethiopia	66.01	30.2227	14.0282	66.0014	14.6796	69.0663	53.4767	51.9164	72.5799	25.4204	23.042	21.2544	28.7381	108.524	21.8149		17.0277	20.0576	78.9035	18.3609	79.6844	24.0099	26.4808	87.619	18.3912	69.4508	17.1186	64.6453	13.7555	51.9451	6.8929	26.0297	6.68081	25.2288	76.4298	8.7411	33.0092	6.42327	24.2563	9.10468	34.3822	104.159	84.0559	73.8329	10.8317
B. akakianus	BMNH 1908.1.20:82-83	13	Akaki River	Ethiopia	88.53	28.4084	11.9846	56.8291	15.1248	71.7193	54.5465	49.6894	70.8573	21.4842	24.2065	21.0889	23.4271	86.1654	19.6544		16.0962	16.3786	76.2355	16.6949	68.9687	15.0203	27.1885	95.7058	17.9148	65.8912	15.9042	58.4961	12.3913	45.5754	6.83384	25.135	6.07704	22.3515	70.8827	8.57336	31.533	6.61923	24.3457	8.84446	32.5301	103.162	87.0968	78.5356	10.1547
B. akakianus	BMNH 1908.1.20:82-83	13	Akaki River	Ethiopia	67.84	26.0318	12.559	57.8411	12.8685	59.2668	54.5106	49.8379	72.5531	21.6097	24.0713	21.7129	25.2211	95.2673	18.5289		17.7771	19.2954	89.2906	19.7376	81.9963	18.82	26.4741	101.699	17.4086	65.7572	16.48	62.2494	13.1338	49.6102	6.8691	25.9465	6.73644	25.4454	76.6779	8.78538	33.1849	6.29422	23.7751	8.23998	31.1247	93.7919	77.9637	71.9434	10.569
Enteromius sp.	NMW 99644	9	Lake Langano	Ethiopia	53.26	25.5163	11.6598	50.0403	13.5561	58.1789	52.8915	48.9673	71.4608	21.6297	23.9392	23.3008	27.1123	96.2025	19.0872		15.2084	17.4803	80.816	17.2174	71.9216	23.1189	28.1825	110.449	18.6819	66.2891	16.8982	59.96	14.4198	51.1659	6.81562	24.1839	6.85317	24.3171	74.187	9.2377	32.7781	7.13481	25.3165	9.36913	33.2445	101.423	78.5827	76.8875	11.9226
Enteromius sp.	NMW 99644	9	Lake Langano	Ethiopia	47.55	24.6267	12.3239	51.4486	14.3428	59.8771	52.9338	48.98	70.6625	22.5026	22.776	23.9537	25.2366	89.6861	21.7666		17.1399	19.7687	87.8505	17.9811	78.9474	14.5029	28.1388	114.261	18.7802	66.7414	17.4763	62.1076	12.7655	45.3662	6.49842	23.0942	7.04522	25.0374	74.7768	9.42166	33.4828	6.56151	23.3184	8.93796	31.7638	94.8661	78.4133	77.9817	11.3985
Enteromius sp.	NMW 99644	9	Lake Langano	Ethiopia	47.22	24.7565	11.4782	55.8763	13.9771	68.0412	51.7366	48.454	72.7446	21.4104	25.0318	20.5421	23.4858	86.1025	18.382		16.3066	17.6197	82.2948	16.7937	67.0897	23.0769	27.2766	110.18	18.615	68.2453	17.2808	63.354	14.1465	51.8634	6.90385	25.3106	7.20034	26.3975	78.341	9.19102	33.6957	6.56501	24.0683	9.23338	33.8509	100.461	85.6582	78.4173	10.7793
Enteromius sp.	NMW 99644	9	Lake Langano	Ethiopia	43.11	25.2842	12.2709	55.2192	14.3354	64.5094	51.7745	49.0837	71.8163	23.9156	23.6836	22.2222	24.0547	87.4368	19.0872		16.5159	17.5597	73.4239	16.7247	70.617	25.7975	27.511	108.807	18.65	67.7909	16.4927	59.9494	13.8947	50.5059	6.79657	24.7049	6.86616	24.9578	72.3716	9.48736	34.4857	6.5878	23.946	9.46416	34.4013	99.7555	85.8947	79.5322	11.0183
Enteromius sp.	NMW 99644	9	Lake Langano	Ethiopia	51.1	23.7965	11.5851	53.3333	13.7182	63.1532	51.0763	46.2231	70.7045	23.5421	25.0881	21.7221	22.3875	86.2745	20.4501		17.0646	16.7123	70.9892	16.4971	65.7566	25.1483	25.9491	109.046	17.2016	66.2896	15.3425	59.1252	12.1722	46.908	6.4775	24.9623	7.182	27.6772	86.1502	8.33659	32.1267	5.94912	22.9261	8.80626	33.9367	105.634	87.0406	78.8091	10.1174
Enteromius sp.	NMW 99644	9	Lake Langano	Ethiopia	58.61	28.2716	13.5472	65.1354	15.4752	74.4053	52.5678	49.1896	71.2336	23.3066	22.9824	20.7985	24.245	91.5593	19.9795		18.4781	20.7814	89.1654	19.5189	84.9295	22.5524	26.4801	93.6632	19.826	74.8711	17.9321	67.7191	15.1169	57.0876	6.97833	26.3531	5.784	21.8428	66.2109	8.73571	32.9897	6.26173	23.6469	8.94045	33.7629	102.344	86.4686	75.942	10.3395
Enteromius sp.	NMW 99644	9	Lake Langano	Ethiopia	63.12	25.0158	12.3416	56.7784	14.4645	66.5452	50.5862	48.1305	70.4848	22.0215	23.4949	21.7364	25.9189	96.2353	19.0872		16.73	18.2193	82.7338	17.9499	76.3992	24.7132	26.9328	107.663	18.7421	69.5882	16.5399	61.4118	14.4962	53.8235	7.05006	26.1765	5.57668	20.7059	58.1818	9.58492	35.5882	6.79658	25.2353	9.52155	35.3529	99.3388	90.2402	79.6026	10.5513
Enteromius sp.	NMW 99644	9	Lake Langano	Ethiopia	56.02	24.9732	12.9061	56.974	14.9054	65.7998	50.839	49.5002	72.7062	23.1346	23.3845	22.6526	22.8311	85.1531	19.0825		16.2978	18.0114	77.8549	17.1546	73.3588	28.8241	26.8119	107.362	18.4934	68.9747	16.4584	61.3848	13.6201	50.7989	6.9975	26.0985	6.28347	23.4354	71.6904	8.76473	32.6897	5.96216	22.237	9.05034	33.755	103.259	81.5113	77.4046	11.1032
Enteromius sp.	NMW 99644	9	Lake Langano	Ethiopia	51.21	27.0846	12.6928	60.1852	15.0557	71.3889	51.7087	49.5411	71.8024	23.9211	24.2335	21.0896	25.0229	89.7752	19.0872		15.0752	16.8912	70.6122	16.1297	66.5592	24.3341	27.026	99.7837	18.883	69.8699	16.696	61.7775	13.5716	50.2168	6.30736	23.3382	7.30326	27.0231	84.6154	8.63113	31.9364	5.9754	22.1098	9.08026	33.5983	105.204	81.4361	78.0201	11.1502
Enteromius sp.	NMW 99644	9	Lake Langano	Ethiopia	56.17	26.0993	12.6224	60.1357	14.7766	70.3986	53.8544	50.2403	73.2063	23.5179	23.9452	20.9899	21.613	79.0365	19.0872		15.7557	18.266	77.6684	17.1444	71.5985	23.1568	27.3456	104.775	17.4292	63.737	16.005	58.5286	13.566	49.6094	6.85419	25.0651	6.12427	22.3958	63.9405	9.57807	35.026	6.872	25.1302	9.06178	33.138	94.6097	78.0675	78.9147	11.6076
Enteromius sp.	NMW 99643	N/A	Lake Ziway	Ethiopia	48.7	26.5914	13.1006	56.4602	15.2977	65.9292	52.3819	47.6797	70.8624	22.3203	24.5996	23.2033	25.9343	98.3645	20.2259	23.306	16.2012	19.1376	85.7406	17.7823	72.2871	34.873	26.3655	99.1506	18.5832	70.4829	16.7351	63.4735	13.8398	52.4922	6.75565	25.6231	6.50924	24.6885	80.2532	8.11088	30.7632	6.44764	24.4548	8.99384	34.1121	110.886	79.7814	76.3066	11.2731
Enteromius sp.	NMW 99643	N/A	Lake Ziway	Ethiopia	42.41	24.6168	12.1669	53.2508	14.1712	62.0227	54.3504	49.4223	69.4412	21.5515	21.41	22.8484	24.2396	88.4682	19.0872		16.4348	19.9953	92.779	17.8967	83.5903	29.5125	27.3992	111.303	18.6513	68.0723	16.7885	61.2737	13.5345	49.3976	6.72011	24.5267	6.76727	24.6988	77.3585	8.74794	31.9277	6.34284	23.1497	9.90332	36.1446	113.208	93.75	82.1918	10.5635
Enteromius sp.	BMNH 1903.11.16:10-12	12	Suksuk [Bulbula] River	Ethiopia	61.16	27.1092	12.1321	56	14.3721	66.3396	52.7469	50.1472	74.5258	24.6239	27.8286	21.6645	25.3597	97.3024	22.1387		14.9771	17.4787	70.9827	14.9935	53.8778	28.0262	26.0628	96.1399	19.8659	76.2233	17.1844	65.9348	15.6475	60.0376	7.16154	27.478	5.62459	21.5809	60.9929	9.22171	35.3827	3.80968	14.6173	9.04186	34.6926	98.0496	83.5347	72.2876	10.8241
Enteromius sp.	BMNH 1903.11.16:10-12	12	Suksuk [Bulbula] River	Ethiopia	48.06	26.03	11.5481	50.5464	13.5872	59.4718	51.3733	49.4382	73.2626	22.0766	25.5098	22.8464	26.2172	96.9977	20.9114		12.963	15.0229	68.049	16.4378	64.4372	25.443	27.0287	103.837	20.0166	74.057	16.7499	61.9707	15.3766	56.8899	7.46983	27.6366	6.76238	25.0192	72.7069	9.30087	34.4111	3.87016	14.3187	9.07199	33.5643	97.5391	84.1699	72.788	10.7782
Enteromius sp.	NMW 99236	7	Lake Ziway	Ethiopia	45.23	28.1008	11.9611	54.7017	14.172	64.8129	53.1285	51.8019	71.7444	22.6398	21.9987	21.866	28.2335	96.9628	20.8048	26.664	16.8251	18.5939	82.1289	17.7979	80.9045	23.9752	29.1178	103.619	19.8762	68.2612	18.0632	62.0349	14.5479	49.962	8.11408	27.8664	7.00862	24.0699	71.0762	9.86071	33.8648	5.77051	19.8178	9.55118	32.8018	96.861	74.7405	73.5945	12.7791
Enteromius sp.	NMW 99238	7	Lake Ziway	Ethiopia	44.9	23.9421	12.0935	53.1832	13.4967	59.3536	50.0223	50	73.9421	22.6726	23.853	22.7394	29.8218	108.246	21.9376	26.548	17.2606	19.3987	85.5599	17.2606	72.3623	17.0323	27.5501	115.07	18.1069	65.7235	17.1938	62.4091	14.4321	52.3848	7.14922	25.9499	7.17149	26.0307	74.023	9.6882	35.1657	5.56793	20.2102	8.55234	31.0428	88.2759	78.0488	71.243	10.9577
Enteromius sp.	NMW 99238	7	Lake Ziway	Ethiopia	44.85	25.3066	12.6421	56.4741	13.7347	61.3546	53.0212	52.107	73.3779	22.854	21.9621	22.3857	23.6789	80.2721	19.0872		17.2352	20.0223	87.6098	17.1014	77.868	24.9022	29.4983	116.564	19.7547	66.969	17.9041	60.6954	15.4738	52.4565	7.60312	25.7748	7.55853	25.6236	71.6702	10.5463	35.7521	5.68562	19.2744	9.27536	31.4437	87.9493	80.7767	72.6003	11.4827
Enteromius sp.	NMW 99238	7	Lake Ziway	Ethiopia	39.4	24.8477	12.2843	52.2114	13.4772	57.2816	52.3604	50.5584	69.8731	21.7513	20.9137	23.5279	26.2944	94.0109	19.1878	22.437	16.066	18.4264	84.7141	16.599	79.3689	25.3823	27.9695	112.564	20.3807	72.8675	18.1218	64.7913	14.8731	53.176	7.84264	28.0399	7.69036	27.4955	71.6312	10.736	38.3848	5.88832	21.0526	8.45178	30.2178	78.7234	75.8542	69.8113	11.1421
Enteromius sp.	NMW 99238	7	Lake Ziway	Ethiopia	45.39	27.7814	12.8002	57.4111	14.6728	65.8103	51.8396	50.9804	71.7779	20.5332	21.7228	22.2957	26.9443	91.7479	18.6605	22.538	17.6691	17.4267	84.8712	17.581	80.9331	21.9298	29.3677	105.71	20.3128	69.1673	17.9775	61.2153	16.7878	57.1643	7.16017	24.3811	7.13814	24.3061	64.1584	11.1258	37.8845	5.08923	17.3293	9.09892	30.9827	81.7822	73.4875	70.3578	12.3816
Enteromius sp.	NMW 99238	7	Lake Ziway	Ethiopia	42.17	24.8044	11.9279	53.4538	13.3982	60.0425	53.9483	50.6758	71.9232	21.8165	22.5753	22.3144	26.7014	93.1348	19.8008	24.093	18.3306	18.212	83.4783	17.2872	76.5756	22.2222	28.6697	115.583	19.1131	66.6667	17.2635	60.2151	15.0581	52.5227	7.13778	24.8966	7.75433	27.0471	73.9819	10.4814	36.5591	5.12212	17.866	9.15343	31.9272	87.3303	81.2632	73.9464	11.2639
Enteromius sp.	NMW 99237	8	Lake Ziway	Ethiopia	34.8	24.4253	12.0977	53.5623	11.7529	52.0356	51.092	50.2299	71.8678	22.5575	20.8046	22.5862	26.0057	95.163	19.3391	21.753	15.9195	17.2701	76.5605	16.3793	78.7293	12.807	27.3276	111.882	19.7126	72.1346	17.6724	64.6688	14.7989	54.1535	6.95402	25.4469	7.84483	28.7066	78.4483	10	36.5931	5	18.2965	8.18966	29.9685	81.8966	82.6087	69.3431	9.91379
Enteromius sp.	NMW 99237	8	Lake Ziway	Ethiopia	38.88	26.6975	12.7315	57.8947	14.2747	64.9123	55.7099	52.6749	73.534	22.1965	21.2191	21.9907	28.3179	96.1572	20.6019	24.511	17.7726	17.9784	80.9965	18.1842	85.697	22.0651	29.4496	110.308	19.9074	67.5983	19.3158	65.5895	15.6636	53.1878	7.71605	26.2009	8.02469	27.2489	78.392	10.2366	34.7598	6.22428	21.1354	9.3107	31.6157	90.9548	74.7934	75.5741	12.4486
Enteromius sp.	NMW 99237	8	Lake Ziway	Ethiopia	40.97	28.7527	13.5465	57.8728	15.6212	66.7362	55.9678	52.6239	73.3708	22.187	22.4799	23.4074	27.2394	90.658	19.3556	23.92	16.5487	16.988	76.5677	16.8416	74.9186	25.0725	30.0464	104.499	20.2099	67.2624	18.7698	62.4695	16.8172	55.9708	7.63974	25.4265	7.46888	24.8578	72.5118	10.3002	34.2811	5.97999	19.9025	8.90896	29.6507	86.4929	74.7951	66.9725	11.9112
Enteromius sp.	NMW 99260	7	Lake Ziway	Ethiopia	34.47	24.1659	12.0104	55.0532	13.1129	60.1064	55.6136	50.2466	71.1633	21.1488	21.9611	21.8161	24.6011	87.0637	20.3365	23.354	17.1163	17.1163	80.9328	17.8126	81.1096	17.2638	28.2565	116.927	20.5976	72.8953	19.6113	69.4045	13.8381	48.9733	6.99159	24.7433	7.94894	28.1314	73.8544	10.763	38.0903	5.57006	19.7125	9.25442	32.7515	85.9838	80.7595	80.7595	11.4592
Enteromius sp.	NMW 99260	7	Lake Ziway	Ethiopia	33.22	25.4666	11.8603	51.9104	13.4256	58.7615	53.4618	49.6087	69.0548	19.9579	20.0783	22.8477	23.5099	78.5714	16.9777	22.065	16.3155	16.7971	84.1629	15.9843	79.6102	19.0207	29.9217	117.494	19.988	66.8008	18.6936	62.4748	14.5093	48.4909	7.04395	23.5412	7.88682	26.3581	79.3939	9.93377	33.1992	5.56893	18.6117	9.69296	32.3944	97.5758	78.9216	73.516	12.2818
Enteromius sp.	NMW 99260	7	Lake Ziway	Ethiopia	36.44	25.4665	12.2667	57.9016	14.0779	66.4508	51.921	51.18	72.2558	21.7069	22.5851	21.1855	26.5642	88.6447	18.3589	23.353	16.3557	15.8891	73.1985	16.685	73.8761	20.3947	29.9671	117.672	20.6641	68.956	19.045	63.5531	13.8584	46.2454	7.08013	23.6264	7.46432	24.9084	69.2112	10.7849	35.989	4.91218	16.3919	9.24808	30.8608	85.7506	77.2936	75.5605	11.9649
Enteromius sp.	NMW 99260	7	Lake Ziway	Ethiopia	42.41	26.1023	12.4027	56.3773	14.6664	66.6667	52.3226	50.4834	71.2332	21.2921	21.5515	21.9995	27.2577	93.2258	19.9481	24.381	17.9439	20.2547	95.1274	17.8731	82.9322	23.8786	29.2384	112.014	20.4197	69.8387	18.2268	62.3387	14.855	50.8065	7.68687	26.2903	7.28602	24.9194	69.9095	10.4221	35.6452	6.15421	21.0484	9.59679	32.8226	92.0814	78.42	74.2701	12.2377
Enteromius sp.	NMW 99260	7	Lake Ziway	Ethiopia	43.69	26.1845	11.9249	52.7328	13.756	60.83	52.8954	50.5837	71.458	21.1948	22.8656	22.6139	26.9398	93.9346	19.7528	23.461	17.0977	19.1806	90.4968	18.0591	78.979	22.0532	28.6793	109.528	19.4781	67.917	17.9904	62.7294	14.2824	49.8005	7.41588	25.8579	6.93523	24.182	73.9024	9.3843	32.7215	4.89815	17.079	8.99519	31.3647	95.8537	78.1312	72.1101	11.5129
Enteromius sp.	NMW 99260	7	Lake Ziway	Ethiopia	46.35	27.055	12.1036	53.7356	14.0669	62.4521	49.2557	48.4358	69.9029	20.7551	21.5102	22.5243	27.055	98.2759	20.4531	24.186	17.1521	16.0949	77.5468	16.8285	78.2347	21.1538	27.5297	101.754	19.137	69.5141	17.2816	62.7743	14.3258	52.0376	6.99029	25.3918	6.83927	24.8433	73.0415	9.36354	34.0125	4.91909	17.8683	8.73786	31.7398	93.318	75	70.9282	11.6505
Enteromius sp.	NMW 99261	8	Lake Ziway	Ethiopia	35.09	23.796	11.9977	51.9753	13.7931	59.7531	53.2915	50.8122	71.3879	21.4591	21.8866	23.0835	22.7415	82.866	17.6973	21.117	16.8709	18.0963	84.3293	15.845	72.3958	25.5396	27.4437	115.329	20.2907	73.9356	19.0653	69.4704	14.933	54.4133	6.66857	24.2991	7.92249	28.8681	87.9747	9.00541	32.8141	5.50014	20.0415	8.97692	32.7103	99.6835	82.6772	69.3833	10.8578
Enteromius sp.	NMW 99261	8	Lake Ziway	Ethiopia	33.03	22.4342	11.535	52.4072	12.3524	56.121	53.4968	49.3794	71.9346	20.1938	22.8277	22.0103	22.7369	82.6183	17.8323	21.889	16.9846	17.4387	86.3568	17.2268	75.4642	17.2232	27.5204	122.672	19.4066	70.5171	18.5589	67.4367	13.1698	47.8548	6.26703	22.7723	8.99183	32.6733	93.9873	9.56706	34.7635	4.75325	17.2717	9.77899	35.5336	102.215	87.5339	81.5657	11.1717
Enteromius sp.	NMW 99261	8	Lake Ziway	Ethiopia	31.37	24.6095	11.5397	56.2986	12.9104	62.986	54.2238	51.7373	72.5215	20.7523	20.7842	20.4973	23.3663	81.6258	17.7877	21.103	16.8314	16.3532	78.8018	16.0982	77.454	20	28.6261	116.321	20.561	71.8263	19.0309	66.4811	14.058	49.1091	6.78993	23.7194	8.12879	28.3964	77.5076	10.4877	36.637	5.89735	20.6013	9.30826	32.5167	88.7538	78.0749	75.8442	11.9222
Enteromius sp.	NMW 99261	8	Lake Ziway	Ethiopia	34.11	25.535	11.8734	55.2524	13.4271	62.4829	53.4741	51.9789	72.7939	21.6359	21.9291	21.4893	23.9812	84.0699	17.5608	22.398	15.9777	17.8247	82.3848	16.9452	77.2727	20.9343	28.5254	111.711	20.1994	70.8119	18.8508	66.0843	13.2512	46.4543	7.47581	26.2076	8.23805	28.8798	80.057	10.2902	36.074	5.07183	17.7801	9.17619	32.1686	89.1738	79.0404	76.7157	11.6095
Enteromius sp.	NMW 99239	6	Meki River	Ethiopia	59.44	26.3627	12.7187	57.5781	14.6703	66.4128	53.5834	52.6413	73.2335	25.6898	22.8802	22.0895	23.9738	86.2069	17.3452	20.609	15.8984	17.648	68.6968	17.5976	76.9118	23.0402	27.8096	105.488	19.2463	69.2075	16.8069	60.4356	14.6703	52.7526	7.99125	28.7356	6.32571	22.7465	60.94	10.3802	37.3261	6.00606	21.5971	8.76514	31.5185	84.4408	75.072	69.6524	11.6756
Enteromius sp.	NMW 99239	6	Meki River	Ethiopia	60.38	26.7638	13.2163	60.4545	15.2203	69.6212	51.3084	50.9109	72.4246	23.2859	24.5942	21.8615	24.0643	88.6516	16.9593	20.503	17.0752	17.953	77.0982	16.628	67.6094	24.1036	27.1447	101.423	19.5926	72.1782	16.5949	61.1348	14.9222	54.9725	7.35343	27.0897	5.71381	21.0494	55.3772	10.318	38.011	5.58132	20.5613	9.17522	33.8011	88.9246	76.9444	73.8667	11.9245
Enteromius sp.	NMW 99239	6	Meki River	Ethiopia	50.44	26.368	12.8668	58.8929	15.0278	68.784	52.9937	51.249	72.4029	24.8216	22.7399	21.8477	22.9976	84.425	14.3537		16.4155	18.6558	75.1597	16.7526	73.6704	21.0651	27.2403	103.308	19.8454	72.853	17.4663	64.1194	15.5036	56.9141	7.77161	28.5298	6.56225	24.0902	54.7107	11.9944	44.032	5.31324	19.5051	8.34655	30.6405	69.5868	74.778	67.2524	11.1618
Enteromius sp.	NMW 99239	6	Meki River	Ethiopia	70.41	27.141	13.6344	58.7515	15.6086	67.2583	53.1317	50.8308	71.4955	23.5762	21.7725	23.2069	22.1986	81.2793	13.8901	18.549	16.2335	18.3355	77.7711	17.4975	80.3653	28.8149	27.3115	100.628	19.2586	70.5148	16.83	61.6225	16.3613	59.9064	7.21488	26.4171	5.38276	19.7088	50.466	10.6661	39.0536	6.32012	23.1409	9.07542	33.2293	85.0866	76.1621	70.2198	11.9159
Enteromius sp.	NMW 99239	6	Meki River	Ethiopia	53.41	24.883	12.713	56.4422	13.8176	61.3466	49.8783	48.8298	68.0771	23.4039	22.1307	22.5239	21.5128	82.3656	13.4619	17.955	16.5325	18.8916	80.72	16.8695	76.2267	23.7514	26.1187	104.966	20.1086	76.9892	16.2891	62.3656	13.7427	52.6165	7.1335	27.3118	6.21606	23.7993	62.406	9.96068	38.1362	5.71054	21.8638	7.84497	30.0358	78.7594	74.1593	64.9612	10.5785
Enteromius sp.	BMNH 1985.7.16.101-105	11	Lake Awasa	Ethiopia	55.68	27.9813	12.3563	52.2399	16.6487	70.3872	52.8556	50.1257	73.4914	21.5517	23.9943	23.653	19.8635	71.725	19.0872		16.505	17.9418	83.25	17.2953	72.0808	29.3873	27.694	98.973	19.1631	69.1958	17.2953	62.4514	12.3384	44.5525	6.78879	24.5136	7.11207	25.6809	85.9002	8.27945	29.8962	4.27443	15.4345	9.60848	34.6952	116.052	83.7246	86.4297	11.4763
Enteromius sp.	BMNH 1985.7.16.101-105	11	Lake Awasa	Ethiopia	50.51	24.1734	9.54266	37.9827	12.3738	49.2514	52.8212	49.317	73.8666	21.5997	25.4405	25.1237	27.2421	101.625	24.0546		17.6005	18.63	86.2511	17.3827	68.3268	28.1321	26.8066	110.893	18.531	69.1285	16.9669	63.2939	12.156	45.3471	6.59275	24.5938	8.35478	31.1669	108.483	7.70145	28.7297	3.97941	14.8449	9.36448	34.9335	121.594	86.1566	82.1181	10.8691
Enteromius sp.	BMNH 1985.7.16.101-105	11	Lake Awasa	Ethiopia	49.16	22.3556	8.44182	35.5613	10.2116	43.0163	52.6452	52.3393	74.0643	24.6338	23.454	23.7388	25.0229	89.7752	19.0872		18.3076	19.7925	80.3468	17.8397	76.0624	24.6294	26.7494	119.654	18.7144	69.962	17.5346	65.5513	12.2457	45.7795	6.00081	22.4335	7.66884	28.6692	89.7619	8.54353	31.9392	4.35313	16.2738	9.51993	35.5894	111.429	88.8046	83.5714	10.7201
Enteromius sp.	BMNH 1985.7.16.101-105	11	Lake Awasa	Ethiopia	46.98	22.3499	12.1438	54.4158			52.6452	50.1956	71.9239	23.4781		22.3787	25.0229	89.7752	19.0872		16.69	18.1567	77.3345	16.6028		25.5128	26.9476	120.571			17.5504	63.0628	14.2966	51.396	7.06529	25.3988	7.10892	25.5281	74.1987	9.66539	34.7154	5.62344	20.0819	9.45083	35.0711		91.7355		10.3023
Enteromius sp.	BMNH 1985.7.16.101-105	11	Lake Awasa	Ethiopia	38.86	24.8842	10.5764	45.7684	11.9403	51.6704	54.0144	50.8749	71.719	21.8477	22.2851	23.1086	28.4354	98.6607	20.4838		18.9913	18.7339	85.7479	17.6274	79.0993	23.6496	28.8214	115.822	19.1714	66.5179	18.1163	62.8571	12.8152	44.4643	6.38188	22.1429	8.05455	27.9464	91.7889	8.77509	30.4464	3.44828	11.9643	9.85589	34.1964	112.317	88.8631	84.9224	11.0911
E. yardiensis	NMW 99642	5	Lake Gamari	Ethiopia	52.8	28.4345	12.197	54.0383	14.828	65.6953	55.4595	48.2992	67.4497	22.6085	21.3306	22.5709	27.5512	100.411	24.0932	26.348	18.3612	20.203	89.3599	19.8835	93.2159	21.3611	27.4385	96.497	18.8123	68.5616	16.2188	59.1096	14.8468	54.1096	7.31066	26.6438	6.44616	23.4932	63.2841	10.1861	37.1233	6.63409	24.1781	9.60346	35	94.2804	85.8824	81.6294	11.1821
E. yardiensis	NMW 99642	5	Lake Gamari	Ethiopia	25.55	26.9667	11.7808	55.5351	13.5812	64.0221	54.7162	49.2368	69.5499	20.7828	19.4521	21.2133	27.9061	94.5623	18.7867	24.07	19.5303	17.3777	83.6158	17.6517	90.7445	20.1774	29.5108	109.434	20.9785	71.0875	18.7476	63.5279	16.0861	54.5093	7.47554	25.3316	7.90607	26.7905	67.5585	11.7025	39.6552	8.68885	29.443	9.98043	33.8196	85.2843	86.1486	79.4393	11.5851
E. yardiensis	NMW 99641	4	Awash River	Ethiopia	40.26	23.7705	11.5748	51.8354	13.6115	60.9566	54.0487	48.8823	68.4799	23.2986	21.0879	22.3299	28.6885	106.158	24.1679		20.0447	19.8957	85.3945	20.0447	95.053	21.8092	27.0243	113.689	17.7844	65.8088	16.1947	59.9265	12.8167	47.4265	6.55738	24.2647	7.17834	26.5625	74.4845	9.63736	35.6618	7.02931	26.011	9.16542	33.9154	95.1031	85.4167	75.9259	10.7303
E. yardiensis	NMW 99641	4	Awash River	Ethiopia	38.01	25.3091	12.4441	52.323	14.6803	61.7257	54.0647	47.619	67.5349	22.2047	20.7577	23.7832	28.5977	107.837	23.5201		19.1792	19.8632	89.455	19.2581	92.7757	25.9563	26.5193	104.782	17.7322	66.8651	15.8379	59.7222	13.7332	51.7857	6.12997	23.1151	7.60326	28.6706	76.6578	9.91844	37.4008	6.94554	26.1905	8.99763	33.9286	90.7162	84.6535	73.8661	10.6288
E. yardiensis	NMW 99641	4	Awash River	Ethiopia	32.54	24.3393	11.8931	53.75	14.5667	65.8333	55.2551	48.8322	68.7462	21.5427	21.8193	22.1266	27.4431	101.362	22.9256		19.1149	19.453	90.2996	19.1457	87.7465	17.0144	27.0744	111.237	19.2379	71.0556	17.394	64.2452	13.3374	49.2622	6.4536	23.8365	8.32821	30.7605	80.6548	10.3258	38.1385	7.62139	28.1498	9.496	35.0738	91.9643	86.3128	77.8338	11.0018
E. yardiensis	NMW 99641	4	Awash River	Ethiopia	31.94	25.0783	12.2417	54.7619	14.5585	65.1261	55.6356	49.0607	70.1002	21.4152	21.3525	22.3544	27.1446	99.5408	22.1353	26.299	18.8165	18.7539	87.5731	18.6913	87.5367	17.9229	27.2699	108.739	19.5679	71.7566	16.7502	61.4237	13.3375	48.9093	6.44959	23.651	8.14026	29.8507	86.3787	9.42392	34.558	7.42016	27.2101	9.14214	33.5247	97.01	87.1642	73.7374	10.4884
E. yardiensis	NMW 99641	4	Awash River	Ethiopia	46.67	26.8481	12.3634	53.9757	14.9346	65.2011	56.6531	48.618	70.1307	22.5412	23.2055	22.9055	26.3767	101.15	20.9556		18.4273	20.12	89.2586	19.7986	85.3186	18.1818	26.0767	97.1269	19.1343	73.3772	16.7345	64.1742	13.7347	52.6705	6.68524	25.6368	6.70666	25.719	69.0949	9.70645	37.2227	7.56375	29.0058	8.35655	32.046	86.0927	77.6892	70.6522	10.7564
E. yardiensis	NMW 99641	4	Awash River	Ethiopia	39.14	23.6076	11.6505	53.7736	13.4134	61.9104	55.2376	48.9269	69.6985	23.2243	21.768	21.6658	27.0056	102.621	22.2534		19.0598	19.443	83.7184	18.4211	84.6244	25.3814	26.3158	111.472	17.9867	68.3495	15.7895	60	12.6469	48.0583	6.13183	23.301	7.33265	27.8641	78.6301	9.3255	35.4369	7.53705	28.6408	9.01891	34.2718	96.7123	80.778	75.5889	11.165
E. yardiensis	NMW 99641	4	Awash River	Ethiopia	36.59	25.3348	11.4512	50.0597	13.7469	60.0956	55.6163	49.9863	69.8005	22.4925	22.0005	22.8751	28.8057	105.295	23.8043		19.7868	19.8688	88.3354	19.8415	90.1863	22.865	27.3572	107.983	18.2837	66.8332	16.7532	61.2388	13.9109	50.8492	6.80514	24.8751	7.24242	26.4735	75.4986	9.59278	35.0649	6.50451	23.7762	9.31949	34.0659	97.151	88.8021	77.3243	10.4947
E. yardiensis	NMW 99641	4	Awash River	Ethiopia	35.29	24.7662	11.7314	50.9852	14.6784	63.7931	55.1998	47.8039	68.6597	20.4307	21.0541	23.0094	27.5149	100.414	22.4143		19.8073	19.864	97.2261	20.2324	96.0969	20.4482	27.4015	110.641	18.9572	69.183	16.917	61.7373	12.6665	46.2254	6.29073	22.9576	7.50921	27.4043	76.5896	9.80448	35.7808	7.05582	25.7497	8.95438	32.6784	91.3295	80.8184	78.0247	11.0796
E. yardiensis	NMW 99640	3	Awash River	Ethiopia	42.87	23.4663	10.4269	47.3517	12.8995	58.5805	53.464	48.962	68.0196	20.6905	20.6438	22.0201	27.8983	109.424	22.9531		18.7777	19.6641	95.0395	19.2909	93.4463	23.3374	25.4957	108.648	18.731	73.4675	18.1246	71.0887	13.7392	53.8884	6.39142	25.0686	6.9979	27.4474	73.3496	9.54047	37.4199	6.78796	26.624	9.2139	36.1391	96.577	91.224	80.7771	10.1003
E. yardiensis	NMW 99640	3	Awash River	Ethiopia	35.36	25.707	12.3586	57.4244	14.6493	68.0683	54.7511	49.0385	70.9559	21.6629	21.9457	21.5215	28.8179	105.16	23.0204	26.64	19.2308	20.3054	93.7337	20.8993	95.232	20.433	27.4038	106.601	20.5034	74.8194	18.8348	68.7307	14.4514	52.7348	6.92873	25.2838	8.1448	29.7214	78.0488	10.4355	38.0805	6.92873	25.2838	9.55882	34.8813	91.5989	83.871	78.972	11.3971
E. yardiensis	NMW 99640	3	Awash River	Ethiopia	34.17	24.2025	11.794	53.8051	13.9303	63.5514	53.0875	48.0831	69.3884	22.4466	22.271	21.9198	26.8657	103.495	22.2417		19.0518	19.4323	86.5711	19.403	87.1222	20.0603	25.9584	107.255	18.1738	70.0113	16.5057	63.5851	13.2572	51.071	6.58472	25.3664	7.93093	30.5524	79.7059	9.95025	38.3315	7.05297	27.1702	8.54551	32.92	85.8824	82.2535	73	10.3892
E. yardiensis	NMW 99640	3	Awash River	Ethiopia	30.56	25.5236	11.9764	56.7442	13.6453	64.6512	55.5301	49.051	70.0916	21.466	22.7749	21.106	27.0615	96.9519	19.9935	24.247	18.8154	18.8482	87.8049	18.75	82.3276	20.2443	27.9123	109.359	18.5209	66.354	17.3102	62.0164	14.1688	50.762	6.5445	23.4467	8.04974	28.8394	75.6923	10.6348	38.1008	7.13351	25.5569	9.12958	32.7081	85.8462	83.7838	70.1005	10.8966
E. yardiensis	NMW 99640	3	Awash River	Ethiopia	30.25	24.7934	12.4298	59.1195	13.5868	64.6226	55.405	49.7521	71.6364	21.9835	21.4876	21.0248	28.7934	105.32	21.8512		19.8678	20.7934	94.5865	19.9339	92.7692	22.2222	27.3388	110.267	19.1074	69.8912	17.3554	63.4825	13.5868	49.6977	6.47934	23.7001	9.12397	33.3736	85.9813	10.6116	38.815	7.3719	26.9649	9.35537	34.2201	88.162	87.3457	76.0753	10.7107
E. yardiensis	BMNH 2018.10.10.1	2	Awash River	Ethiopia	40.22	26.4794	12.357	54.1985	14.719	64.5583	56.4147	48.6822	69.9155	19.9155	22.0786	22.7996	28.0706	104.247	20.9349		19.4679	18.9209	95.0062	20.8354	94.3694	17.4224	26.9269	101.69	19.1447	71.0988	17.28	64.1736	13.6251	50.6002	6.86226	25.4848	7.43411	27.6085	73.2843	10.1442	37.6731	4.97265	18.4672	8.67727	32.2253	85.5392	76.8722	74.8927	11.2879
E. yardiensis	NMW 99233	2	Awash River	Ethiopia	30.17	26.417	11.5015	46.8919	13.7885	56.2162	54.7564	50.2486	70.3679	19.7879	20.0862	24.5277	27.9748	90.364	22.8373	23.798	18.6609	18.3958	92.9648	17.7328	88.2838	31.7757	30.9579	117.189	20.9148	67.5589	19.589	63.2762	16.3739	52.8908	6.82797	22.0557	8.65098	27.9443	84.1935	10.2751	33.1906	6.39708	20.6638	9.87736	31.9058	96.129	80.5405	79.4667	12.2638
E. yardiensis	NMW 99233	2	Awash River	Ethiopia	32.65	26.8606	12.0368	49.434	13.9051	57.1069	56.9066	49.3415	71.0873	20.7044	21.8377	24.3492	28.6371	100.107	22.879	25.727	18.7749	20.1225	97.1893	19.6631	90.0421	23.053	28.6064	106.499	20.1531	70.4497	18.2848	63.9186	15.5283	54.2827	7.32006	25.5889	8.30015	29.015	78.5507	10.5666	36.9379	5.8193	20.3426	10.0153	35.0107	94.7826	81.5461	78.6058	12.2818
E. yardiensis	NMW 99233	2	Awash River	Ethiopia	40.04	26.973	11.9131	51.7915	14.0609	61.1292	57.1429	49.4006	70.2547	22.8272	20.9291	23.002	28.996	101.664	23.0769		19.7552	19.6304	85.9956	19.1808	91.6468	26.0417	28.5215	105.741	18.7313	65.6743	16.7832	58.8441	15.0599	52.8021	7.04296	24.6935	7.41758	26.007	75	9.89011	34.676	5.59441	19.6147	8.96603	31.4361	90.6566	77.5378	71.6567	11.5634
E. yardiensis	NMW 99233	2	Awash River	Ethiopia	25.76	26.4363	12.3059	57.1171	13.0823	60.7207	58.1134	51.1258	71.0792	20.1475	19.2935	21.545	30.2795	101.562	23.7189	26.669	20.0699	19.5652	97.1098	19.2158	99.5976	23.4343	29.8137	112.775	21.0792	70.7031	18.9441	63.5417	17.0031	57.0312	6.90994	23.1771	9.35559	31.3802	84.2657	11.1025	37.2396	5.31832	17.8385	10.132	33.9844	91.2587	80.3077	74.7851	12.6165
E. yardiensis	NMW 99232	2	Awash River	Ethiopia	34.08	25.4108	11.473	51.7196	14.4366	65.0794	56.5728	49.5892	69.5716	21.0974	21.0681	22.1831	28.8146	102.079	22.2124	25.88	19.1315	18.8087	89.1516	18.7793	89.1365	19.375	28.2277	111.085	18.662	66.1123	16.8134	59.5634	15.2876	54.158	6.71948	23.8046	8.06925	28.5863	74.7283	10.7981	38.2536	5.75117	20.3742	9.71244	34.4075	89.9457	84.0102	75.0567	11.561
E. yardiensis	NMW 99233	2	Awash River	Ethiopia	26.49	26.2363	11.7025	50.0808	13.2125	56.5428	57.7954	50.9249	69.6867	20.4983	18.7618	23.3673	28.0483	94.0506	19.5545		19.4035	18.7618	91.5285	17.9313	95.5734	22.7368	29.8226	113.669	20.1586	67.5949	19.0638	63.9241	16.0815	53.9241	6.64402	22.2785	9.47527	31.7722	84.7973	11.174	37.4684	5.85126	19.6203	9.55077	32.0253	85.473	77.1341	72.0798	12.382
E. yardiensis	NMW 99233	2	Awash River	Ethiopia	21.87	23.914	10.6996	45.2611	11.8427	50.0967	56.1043	50.9831	70.4618	20.0274	19.4787	23.6397	24.1884	76.8895	18.3356		17.6955	16.3695	81.7352	17.8326	91.5493	22.0513	31.4586	131.549	19.7988	62.936	18.61	59.157	15.9122	50.5814	6.63009	21.0756	9.55647	30.3779	84.9593	11.2483	35.7558	6.12711	19.4767	9.60219	30.5233	85.3659	72.9167	72.1649	13.1687
E. yardiensis	NMW 99233	2	Awash River	Ethiopia	28.26	26.2208	11.7127	48.8922	12.9512	54.062	56.2279	50.1062	69.4975	21.0191	20.736	23.9561	28.9455	98.4356	20.6653	26.292	19.9222	20.2052	96.1279	18.9314	91.2969	21.1215	29.4055	112.146	19.4975	66.3057	18.3298	62.3345	15.4636	52.5872	7.07714	24.0674	8.6695	29.4826	76.8025	11.288	38.3875	5.90941	20.0963	9.23567	31.4079	81.8182	73.3146	75.2161	12.5973
E. yardiensis	NMW 99233	2	Awash River	Ethiopia	31.09	27.0505	11.9974	52.8329	13.9273	61.3314	55.1624	49.3406	70.0225	20.6819	20.7462	22.7083	31.2962	107.514	20.6819		19.9743	18.7198	90.5132	21.0035	101.24	19.755	29.109	107.61	20.2316	69.5028	18.5912	63.8674	16.1145	55.3591	6.17562	21.2155	8.07334	27.7348	68.5792	11.7723	40.442	5.56449	19.116	9.42425	32.3757	80.0546	75.9067	72.5248	12.4156
E. yardiensis	NMW 99233	2	Awash River	Ethiopia	37.89	27.9493	11.8237	51.6724	15.2019	66.436	52.9691	48.0866	70.1768	21.4041	21.7472	22.882	29.9815	108.917	20.8762		18.2898	17.9731	83.9704	18.3426	84.3447	24.0288	27.5271	98.4891	20.8498	75.743	18.844	68.4564	16.9174	61.4573	7.15228	25.9827	7.0995	25.791	71.164	9.97625	36.2416	5.51597	20.0384	8.76221	31.8313	87.8307	74.9436	73.2892	11.6917
E. yardiensis	NMW 99233	2	Awash River	Ethiopia	39.38	28.2377	11.935	51.4786	14.6521	63.1982	55.2057	49.873	70.0356	20.4165	22.194	23.1844	30.2184	113.225	22.5495		19.68	20.0356	98.1343	19.68	88.6728	19.2258	26.6887	94.5144	20.2641	75.9277	19.3753	72.5975	17.42	65.2712	7.03403	26.3559	7.26257	27.2122	72.2222	10.0559	37.6784	5.51041	20.647	9.37024	35.1094	93.1818	83.1081	77.1967	11.2748
E. yardiensis	NMW 99233	2	Awash River	Ethiopia	27.77	26.0713	11.4152	52.6578	12.7476	58.804	56.4278	48.7937	69.8956	19.7335	22.0382	21.6781	27.7638	96.1347	19.6975	24.415	18.8693	19.2294	97.4453	19.2654	87.4183	19.2523	28.8801	110.773	20.3457	70.4489	18.1851	62.9676	15.4843	53.616	6.80591	23.5661	8.35434	28.9277	80	10.4429	36.1596	5.79762	20.0748	9.21858	31.9202	88.2759	79.0123	72.9345	11.6673
E. yardiensis	NMW 99233	2	Awash River	Ethiopia	28.99	26.7334	11.4522	53.5484	13.5219	63.2258	56.2953	49.1549	69.8862	20.8348	21.6626	21.3867	26.6644	92.5749	19.8344	24.353	18.1442	17.3508	83.2781	17.7303	81.8471	21.5953	28.803	107.742	19.9379	69.2216	17.9372	62.2754	15.833	54.9701	6.86444	23.8323	9.34805	32.4551	93.1271	10.0379	34.8503	4.93274	17.1257	9.45154	32.8144	94.1581	79.4203	70.801	11.9007
E. yardiensis	NMW 99233	2	Awash River	Ethiopia	29.78	27.1323	11.82	55	13.6333	63.4375	57.3875	49.1269	69.7784	20.3492	20.5171	21.4909	29.7179	101.375	21.1887	26.461	20.4835	19.1068	93.8944	20.8529	101.637	24.6377	29.315	108.045	20.3828	69.5304	18.5024	63.1157	15.8831	54.181	6.98455	23.8259	8.66353	29.5533	80.1242	10.8126	36.8843	6.11148	20.8477	9.26797	31.6151	85.7143	77.9661	74.5946	11.8872
E. yardiensis	NMW 99233	2	Awash River	Ethiopia	24.33	27.0859	11.9605	56.5049	13.1114	61.9417	56.3091	50.3905	68.4751	20.8796	20.3864	21.1673	28.4834	94.543	19.3999		18.5779	19.03	91.1417	19.1944	94.1532	21.8415	30.1274	111.229	21.7838	72.3056	20.5097	68.0764	16.6872	55.3888	6.57624	21.8281	10.111	33.5607	91.791	11.0152	36.5621	5.83642	19.3724	9.53555	31.6508	86.5672	71.1656	66.4756	13.3991
E. yardiensis	NMW 99233	2	Awash River	Ethiopia	36.61	28.271	12.5102	53.38	15.2417	65.035	58.0989	50.6419	70.2813	19.9945	21.7427	23.4362	29.3909	101.605	21.0325	25.785	19.5575	19.7487	98.7705	19.4209	89.3216	23.6287	28.9265	102.319	20.2677	70.0661	16.7714	57.9792	15.9519	55.1464	6.99262	24.1737	8.05791	27.8565	76.2274	10.5709	36.5439	6.00929	20.7743	9.06856	31.3503	85.7881	72.4891	74.7748	12.5102
E. yardiensis	NMW 99233	2	Awash River	Ethiopia	23.11	24.3617	11.0342	52.5773	13.3708	63.7113	57.2479	49.9351	71.138	20.727	21.8953	20.9866	27.0013	91.0949	18.9528	23.41	18.4336	18.347	88.5177	17.9576	82.0158	20.9639	29.6408	121.67	19.1692	64.6715	17.7845	60	15.7075	52.9927	6.4907	21.8978	9.38987	31.6788	86.4542	10.8611	36.6423	5.49546	18.5401	9.3466	31.5328	86.0558	77.6978	72.2408	12.0294
E. yardiensis	NMW 99233	2	Awash River	Ethiopia	28.39	27.5801	12.3635	55.9809	15.1814	68.74	57.8725	50.546	70.9405	21.3455	21.6978	22.0852	28.4959	95.7396	20.8876	24.692	19.2321	19.69	92.2442	19.7253	90.9091	17.8571	29.764	107.918	20.465	68.7574	19.4435	65.3254	16.2029	54.4379	6.19937	20.8284	8.77069	29.4675	79.0476	11.0955	37.2781	5.53012	18.5799	8.80592	29.5858	79.3651	72.6744	68.1199	12.1169
E. yardiensis	NMW 99639	1	Lake Yardi	Ethiopia	28.69	23.7713	10.8749	46.7766	12.7222	54.7226	54.688	48.9021	69.153	20.3207	20.6344	23.2485	28.0237	98.1685	21.5755		19.763	20.6692	101.715	19.3099	93.5811	13.1769	28.5465	120.088	18.7522	65.6899	17.8808	62.6374	15.3015	53.602	6.55281	22.9548	8.74869	30.6471	86.8512	10.0732	35.2869	5.12374	17.9487	9.4458	33.0891	93.7716	79.4721	73.6413	11.8857
E. yardiensis	NMW 99233	2	Awash River	Ethiopia	40.97	27.1418	11.6671	49.7917	13.8882	59.2708	56.7	49.3044	69.7584	20.5028	22.7972	23.4318	28.0205	97.5361	23.3097		19.38	19.4044	94.6429	19.1604	84.0471	24.3312	28.7283	105.845	18.7942	65.4206	16.6463	57.9439	15.8897	55.3101	7.66414	26.678	7.835	27.2727	72.2973	10.8372	37.723	5.22333	18.1818	9.29949	32.3704	85.8108	78.2341	74.5597	11.8867
E. yardiensis	BMNH 2018.10.10.2-4	2	Awash River	Ethiopia	38.76	27.967	12.8999	53.9957	14.3705	60.1512	55.805	49.9226	69.9432	21.4396	20.7172	23.8906	26.1352	92.6807	22.0588		19.4014	19.1692	89.4103	20.0722	96.8867	20.3085	28.1992	100.83	20.098	71.2717	17.6471	62.5801	14.4995	51.4181	6.96594	24.7027	7.63674	27.0814	75.1269	10.1651	36.0476	5.49536	19.4876	8.87513	31.473	87.3096	83.0918	79.4457	10.6811
E. yardiensis	BMNH 2018.10.10.2-4	2	Awash River	Ethiopia	35.61	27.0149	12.2718	54.8995	14.5465	65.0754	53.0469	48.2168	69.7557	21.904	22.6341	22.3533	22.269	85.1772	19.8259		17.4951	18.6745	85.2564	18.6464	82.3821	24.247	26.1443	96.7775	18.2814	69.9248	16.6526	63.695	13.3389	51.0204	6.09379	23.3083	7.97529	30.5048	82.3188	9.68829	37.0569	5.13901	19.6563	8.08762	30.9345	83.4783	76.3926	69.7337	10.5869
E. yardiensis	BMNH 2018.10.10.2-4	2	Awash River	Ethiopia	36.61	27.2603	12.0732	53.3816	14.6954	64.9758	54.8757	49.4947	70.4999	22.3163	22.8353	22.6168	27.4515	104.906	22.0432		16.7167	19.2297	86.1689	20.4589	89.5933	21.8959	26.1677	95.992	19.339	73.904	17.3723	66.3883	13.794	52.714	6.63753	25.3653	7.23846	27.6618	73.0028	9.91532	37.8914	5.16252	19.7286	8.54958	32.6722	86.2259	81.5104	72.4537	10.4889
[truncated: 43 more columns]

## Sheet: Table S4 p-distances
Table S4. Pairwise genetic distances (p-distances) for CO1 and cytb. A comparison of 611 bp of CO1 between Ethiopian populations and Enteromius paludinosus from Lower Zambezi River (LT629216, LT629217, locality closest to type locality of E. paludinosus) B comparison of 520 bp of partial cytb between Ethiopian populations; (minimum–maximum and mean in parentheses). For localities see Fig. 1 and T…
A	E. yardiensis	Enteromius sp. Lake Ziway	E. paludinosus
E. yardiensis n = 5	0.000–0.004 (0.002)	0.054–0.060 (0.058)	0.118–0.122 (0.120)
Enteromius sp. Lake Ziway n = 2	0.054–0.060 (0.058)	0.002	0.118–0.120 (0.119)
E. paludinosus n = 2	0.118–0.122 (0.120)	0.118–0.120 (0.119)	0
B	E. yardiensis	E. pleurogramma	Enteromius sp. Lake Ziway	Enteromius sp. Lake Awasa	Enteromius sp. CMER	Enteromius sp. White Nile	Enteromius sp. Didessa River
E. yardiensis n = 8	0 (0.000)	0.106–0.110 (0.109)	0.086–0.088 (0.086)	0.084–0.092 (0.088)	0.084–0.092 (0.087)	0.098 (0.098)	0.088–0.090 (0.089)
E. pleurogramma n = 5	0.106–0.110 (0.109)	0.000–0.004 (0.002)	0.094–0.102 (0.099)	0.094–0.102 (0.100)	0.094–0.102 (0.099)	0.092–0.100 (0.096)	0.066–0.068 (0.068)
Enteromius sp. Lake Ziway n = 6	0.086–0.088 (0.086)	0.094–0.102 (0.099)	0.000–0.008 (0.003)	0.000–0.010 (0.004)		0.080–0.090 (0.085)	0.066–0.072 (0.069)
Enteromius sp. Lake Awasa n = 5	0.084–0.092 (0.088)	0.094–0.102 (0.100)	0.000–0.010 (0.004)	0.002–0.008 (0.005)		0.082–0.090 (0.086)	0.064–0.074 (0.069)
Enteromius sp. CMER n = 11	0.084–0.092 (0.087)	0.094–0.102 (0.099)			0.000–0.010 (0.004)	0.080–0.090 (0.085)	0.064–0.074 (0.069)
Enteromius sp. White Nile n = 3	0.098 (0.098)	0.092–0.100 (0.096)	0.080–0.090 (0.085)	0.082–0.090 (0.086)	0.080–0.090 (0.085)	0.012 (0.012)	0.082–0.092 (0.087)
Enteromius sp. Didessa River n = 4	0.088–0.090 (0.089)	0.066–0.068 (0.068)	0.066–0.072 (0.069)	0.064–0.074 (0.069)	0.064–0.074 (0.069)	0.082–0.092 (0.087)	0.000–0.002 (0.001)

## Sheet: Table S5 MDS
Table S5. MDS: Distances in final configuration, for six samples based on means for 40 morphometric, 15 meristic and two coded qualitative characters (as in Tables 2-5).
	Distances in Final Configuration (Spreadsheet2)
	D-star: Raw stress = 0.0000043; Alienation = 0.0003469
	D-hat: Raw stress = 0.0000012; Stress = 0.0001788
	paludinosus	longicauda	pleurogramma	akakianus	sp. CMER	yardiensis
paludinosus	0	0.596709	0.724629	1.98355	1.277	1.27748
longicauda	0.596709	0	1.2772	1.87359	1.27778	1.87401
pleurogramma	0.724629	1.2772	0	1.98259	1.27785	0.724402
akakianus	1.98355	1.87359	1.98259	0	0.724736	2.66366
sp. CMER	1.277	1.27778	1.27785	0.724736	0	1.98163
yardiensis	1.27748	1.87401	0.724402	2.66366	1.98163	0

## Sheet: Table S6 PCA
Table S6. PCA: Factor coordinates only contains two first factors (82.6 % of variance) for 40 morphometric, 15 meristic and two coded qualitative characters (as in Tables 2-5). Most contributing characters highlighted.
Variables	Factor coordinates of the variables
	Factor 1	Factor 2
Body depth at pelvic-fin origin (% SL)	-0.2585	-0.9765
Minimum caudal-peduncle depth (% SL)	-0.3187	-0.52653
Minimum caudal-peduncle depth (% caudal-peduncle length)	-1.8245	-0.954772
Predorsal length (% SL)	1.1837	0.32184
Prepelvic length (% SL)	-0.1392	0.76606
Preanal length (% SL)	-0.6248	0.17877
Caudal-peduncle length (% SL)	0.1491	-0.76491
Dorsal-fin depth (% SL)	1.1033	-0.14903
Dorsal-fin depth (% HL)	2.8526	-3.34187
Length of last unbranched dorsal-fin ray excluding the segmented part (% SL)	0.9013	-0.18762
Anal-fin depth (% SL)	0.8839	0.00995
Pectoral-fin length (% SL)	0.278	-0.29452
Pelvic-fin length (% SL)	0.5883	-0.45345
Head length (% SL)	0.3715	0.76604
Head length (% body depth at pelvic-fin origin)	2.4221	6.60008
Head depth at posterior eye margin (% SL)	0.3133	0.59814
Head depth at posterior eye margin (% HL)	0.311	0.43224
Head width (% SL)	0.17	0.14002
Head width (% HL)	-0.1047	-0.97141
Snout length (% SL)	-0.1429	-0.03925
Snout length (% HL)	-0.8274	-0.86928
Eye horizontal diameter without skin fold (% SL)	0.5642	0.42744
Eye horizontal diameter without skin fold (% HL)	1.6242	0.71493
Eye horizontal diameter without skin (% interorbital width with skin fold)	2.8215	5.09869
Eye horizontal diameter with skin fold (% SL)	0.6745	0.32588
Eye horizontal diameter with skin fold (% HL)	2.0721	0.4255
Eye horizontal diameter with skin (% interorbital width with skin fold)	4.3625	3.93739
Interorbital width with skin fold (% SL)	0.3015	-0.07055
Interorbital width with skin fold (% HL)	0.6176	-1.30177
Interorbital width between frontal margins (% SL)	0.0377	-0.55145
Interorbital width between frontal margins (% HL)	-0.1275	-2.71958
Anterior barbel length (% HL)	-6.1032	-0.02674
Anterior barbel length (% eye horizontal diameter)	-26.3024	-0.04565
Posterior barbel length (% HL)	-6.9132	0.00447
Posterior barbel length (% eye horizontal diameter)	-32.9583	0.86246
Length of unsegmented part from x-ray (% dorsal-fin depth)	1.0274	-0.45764
Length of lower non-serrated part from x-ray (% dorsal-fin depth)	0.7896	-7.63014
Length of upper serrated part from x-ray (% dorsal-fin depth)	0.2377	7.1725
length of lower non-serrated part from x-ray (% length of unsegmented part)	0.6253	-8.33472
Length of upper serrated part from x-ray (% length of unsegmented part)	-0.6253	8.33472
Anterior barbel coded length	-0.5537	-0.03374
Posterior barbel coded length	-0.514	0.1334
Number of unbranched dorsal-fin rays	0.0591	0.07
Number of unbranched anal-fin rays	-0.0096	-0.0131
Number of branched anal-fin rays	-0.021	-0.00817
Number of branched pelvic-fin rays	-0.2848	-0.09715
Number of branched pectoral-fin rays	-0.9812	-0.00591
Number of principal caudal-fin rays	-0.0553	-0.00954
Total number of vertebrae	-0.738	0.1516
Number of abdominal vertebrae	-0.7714	0.32251
Number of caudal vertebrae	0.0228	-0.16984
Number of predorsal abdominal vertebrae	0.1996	0.24359
Number of preanal caudal vertebrae	-0.0514	0.19735
Number of vertebrae between first pterygiophores of dorsal and anal fins	-1.0158	0.26984
Number of intermediate vertebrae	-0.2461	0.12051
Number of serrae on last unbranched dorsal-fin ray	-0.6395	-1.0554

## Sheet: Table S7 DFA (1)
Table S7. DFA statistics (forward stepwise, minimal tolerance).
N = 110	Discriminant Function Analysis Summary (Barbus-6 samples new variant July 2019 with new name August 2019
	Step 34, N of vars in model: 34; Grouping: Name (6 grps)
	Wilks' Lambda: 0.00001 approx. F (170,357) = 19.832 p < 0.0000
	Wolks' Lambda	Partial Lambda	F-remove (5,71)	p-level	Toler.	1-Toler. (R-Sqr.)
Length of lower non-serrated part from x-ray (% dorsal-fin depth)	2e-05	0.34366	27.1188	0	0.36372	0.63627
Anterior barbel coded length	1e-05	0.6526	7.5591	1e-05	0.2564	0.7436
Total number of vertebrae	1e-05	0.86522	2.212	0.06244	0.08476	0.91524
Number of serrae on last unbranched dorsal-fin ray	2e-05	0.40685	20.7015	0	0.1618	0.83819
Pelvic-fin length (% SL)	1e-05	0.69627	6.1943	8e-05	0.338	0.66199
Posterior barbel length (% eye horizontal diameter)	1e-05	0.80152	3.5162	0.00675	0.12565	0.87434
Caudal-peduncle length (% SL)	1e-05	0.55365	11.4477	0	0.00867	0.99132
Prepelvic length (% SL)	1e-05	0.8185	3.1486	0.01266	0.3876	0.61239
Interorbital width with skin fold (% SL)	1e-05	0.59349	9.7261	0	0.00122	0.99877
Minimum caudal-peduncle depth (% SL)	1e-05	0.53059	12.5624	0	0.00686	0.99313
Minimum caudal-peduncle depth (% caudal-peduncle length)	1e-05	0.57547	10.4752	0	0.0036	0.99639
Number of predorsal abdominal vertebrae	1e-05	0.77808	4.0498	0.00272	0.29029	0.7097
Dorsal-fin depth (% SL)	1e-05	0.86727	2.1731	0.06666	0.00288	0.99711
Length of last unbranched dorsal-fin ray excluding the segmented part (% SL)	1e-05	0.74713	4.8058	0.00076	0.2947	0.70529
Interorbital width with skin fold (% HL)	1e-05	0.65144	7.5976	0	0.00182	0.99817
Dorsal-fin depth (% HL)	1e-05	0.87632	2.004	0.08845	0.00303	0.99696
Number of vertebrae between first pterygiophores of dorsal and anal fins	1e-05	0.85107	2.4848	0.03935	0.37036	0.62963
Head length (% SL)	0	0.97565	0.3543	0.87778	0.00557	0.99442
Number of caudal vertebrae	1e-05	0.92266	1.1902	0.32271	0.07127	0.92872
Head width (% SL)	1e-05	0.8288	2.933	0.01831	0.23061	0.76939
Interorbital width between frontal margins (% HL)	1e-05	0.80806	3.3729	0.00862	0.36164	0.63835
Head depth at posterior eye margin (% HL)	1e-05	0.8078	3.3784	0.00854	0.0019	0.99809
Head depth at posterior eye margin (% SL)	1e-05	0.80212	3.5029	0.00691	0.00108	0.99891
Eye horizontal diameter with skin fold (% SL)	1e-05	0.86748	2.1691	0.06711	0.00107	0.99892
Eye horizontal diameter with skin (% interorbital width with skin fold)	1e-05	0.89574	1.6527	0.15735	0.00687	0.99312
Number of branched anal-fin rays	1e-05	0.88641	1.8195	0.11997	0.56324	0.43675
Eye horizontal diameter with skin fold (% HL)	1e-05	0.91035	1.3983	0.23539	0.00133	0.99867
Number of branched dorsal-fin rays	1e-05	0.91021	1.4007	0.2345	0.67602	0.32397
Posterior barbel coded length	1e-05	0.91433	1.3304	0.26131	0.5001	0.49989
Number of branched pectoral-fin rays	1e-05	0.92794	1.1026	0.36676	0.63998	0.36001
Predorsal length (% SL)	1e-05	0.91871	1.2563	0.29242	0.46075	0.53924
Number of abdominal vertebrae	1e-05	0.90252	1.5335	0.19039	0.08631	0.91368
Anal-fin depth (% SL)	1e-05	0.90398	1.5082	0.19817	0.41004	0.58995
Pectoral-fin length (% SL)	1e-05	0.9083	1.4335	0.22285	0.34121	0.65878

## Sheet: Table S8 DFA (2)
Table S8. DFA: Classification matrix.
Group	Classification Matrix (Barbus-6 samples new variant July 2019 with new name August 2019
	Rows: Observed classifications
	Columns: Predicted classifications
	Percent Correct	paludinosus p = 0.18182	longicauda p = 0.02727	pleurogramma p = 0.03636	akakianus p = 0.02727	sp. CMER p = 0.37273	yardiensis p = 0.35455
paludinosus	100	20	0	0	0	0	0
longicauda	100	0	3	0	0	0	0
pleurogramma	100	0	0	4	0	0	0
akakianus	100	0	0	0	3	0	0
sp. CMER	100	0	0	0	0	41	0
yardiensis	100	0	0	0	0	0	39
Total	100	20	3	4	3	41	39

## Sheet: Table S9 DFA (3)
Table S9. DFA: Squared Mahalanobis distances (distances between group centroids).
Name	Squared Mahalanobis Distances (Barbus-6 samples new varient July 2019 with new name August 2019)
	paludinosus	longicauda	pleurogramma	akakianus	sp. CMER	yardiensis
paludinosus	0	221.116	273.309	276.553	277.432	275.896
longicauda	221.116	0	434.984	472.34	388.887	463.677
pleurogramma	273.309	434.984	0	182.052	81.7619	251.52
akakianus	276.553	472.34	182.052	0	126.435	373.589
sp. CMER	277.432	388.887	81.7619	126.435	0	206.791
yardiensis	275.896	463.677	251.52	373.589	206.791	0

## Sheet: Table S10 DFA (4)
Table S10. DFA: Standardized coefficients. Most contributing characters highlighted.
Variables	Standardized Coefficients (Barbus-6 samples new variant July 2019 with new name August 2019 for Canonical Variables
	Root 1	Root 2	Root 3	Root 4	Root 5
Length of lower non-serrated part from x-ray (% dorsal-fin depth)	0.2196	1.3154	0.2053	-0.2207	0.0681
Anterior barbel coded length	0.5295	0.8451	0.5006	0.3841	-0.3158
Total number of vertebrae	0.6434	0.7668	0.5601	0.5639	0.4187
Number of serrae on last unbranched dorsal-fin ray	-0.2094	0.9018	0.9894	1.0345	-1.3491
Pelvic-fin length (% SL)	-0.2079	0.4387	0.0807	0.9586	0.0187
Posterior barbel length (% eye horizontal diameter)	0.417	-0.7334	-0.8288	-0.5474	0.3598
Caudal-peduncle length (% SL)	-1.2917	-1.2613	-6.309	-0.1232	-4.6339
Prepelvic length (% SL)	0.3424	-0.0867	0.3203	-0.3631	-0.4932
Interorbital width with skin fold (% SL)	0.6138	-3.8821	18.982	3.1176	2.3699
Minimum caudal-peduncle depth (% SL)	1.6643	2.3272	7.2339	-0.498	4.8396
Minimum caudal-peduncle depth (% caudal-peduncle length)	-2.2455	-2.8629	-9.2937	0.4147	-6.8341
Number of predorsal abdominal vertebrae	-0.3128	-0.7535	0.1554	-0.302	-0.2114
Dorsal-fin depth (% SL)	-4.9589	-2.1475	-3.403	-2.642	-1.955
Length of last unbranched dorsal-fin ray excluding the segmented part (% SL)	-0.1717	0.1275	-0.38	-0.1318	1.0023
Interorbital width with skin fold (% HL)	-0.1402	2.6279	-14.5134	-2.8091	0.1688
Dorsal-fin depth (% HL)	4.5026	2.2804	3.6048	2.1925	1.4744
Number of vertebrae between first pterygiophores of dorsal and anal fins	0.2125	-0.5628	0.1907	0.0277	0.1659
Head length (% SL)	1.6262	0.8785	-0.7063	-0.1685	0.9363
Number of caudal vertebrae	-0.1667	-0.5673	-0.7308	-0.3035	-0.5776
Head width (% SL)	-0.6363	-0.332	-0.0857	0.5027	0.2755
Interorbital width between frontal margins (% HL)	-0.611	0.0025	0.2787	0.0008	-0.3856
Head depth at posterior eye margin (% HL)	-4.9475	-2.9939	8.9407	0.7071	-0.4072
Head depth at posterior eye margin (% SL)	7.1869	4.3325	-11.496	-1.2373	0.5353
Eye horizontal diameter with skin fold (% SL)	-10.295	-0.7291	1.4094	2.8477	-4.099
Eye horizontal diameter with skin (% interorbital width with skin fold)	0.7602	-1.3912	2.4267	-1.2811	3.1102
Number of branched anal-fin rays	0.3102	0.2653	-0.1753	-0.0701	0.1192
Eye horizontal diameter with skin fold (% HL)	7.6255	1.5658	-2.905	-1.1311	0.4783
Number of branched dorsal-fin rays	0.052	-0.0257	0.0234	-0.3754	-0.201
Posterior barbel coded length	0.2608	0.0086	0.3457	0.0722	0.0118
Number of branched pectoral-fin rays	0.3167	0.0027	0.0029	0.0834	0.1195
Predorsal length (% SL)	0.0293	0.199	-0.3142	-0.1832	-0.2075
Number of abdominal vertebrae	0.2858	-0.2881	-0.8458	-0.1882	-0.7058
Anal-fin depth (% SL)	-0.1787	-0.1621	0.298	-0.173	-0.3457
Pectoral-fin length (% SL)	0.0309	0.1315	-0.013	0.1094	0.5989
Eigenval	40.858	35.7164	5.588	2.5956	2.0785
Cum. Prop.	0.4705	0.8818	0.9462	0.976	1
